# Supplementary material for: Novel in vitro inhibitory functions of potato tuber proteinaceous inhibitors
Source: Mol Genet Genomics. 2014 Sep 27;290(1):387–98. doi: 10.1007/s00438-014-0906-5 (PMC4309916; doi:10.1007/s00438-014-0906-5)
Supplement: Supplementary file 1 — Supplementary material 1 Table 1. One-hundred and twenty potato tuber proteinaceous inhibitors: classification, annotation, GenBank accession, similarity to known inhibitors, position in the potato genome (XLSX 52 kb) [file 438_2014_906_MOESM1_ESM.xlsx]

## Sheet: ChGedit
Type	Name	Cultivar source	GenBank accession	Protein annotation(2014)	Most similar GenBank accession (May 2014)	% protein identity to GenBank accession	Locus (PGSC0003DMG) a	Superscaffold (PGSC0003DMB)	Chromosome
Apoptosis inhibitor	PI7195	Eurobeta	KJ788071	PREDICTED: apoptosis inhibitor 5-like [Solanum tuberosum]	XP_006360054	99	not annotated	000000312	X.
Apoptosis inhibitor	PI9149	Marabel	KJ788072	PREDICTED: apoptosis inhibitor 5-like [Solanum tuberosum]	XP_006361053	99	not annotated	000000312	X
BAX inhibitor	PI0703	Allians	KJ788073	Bax inhibitor [Solanum lycopersicum] >gi|39579116|gb|AAR28754.1| Bax inhibitor [Solanum lycopersicum]	NP_001234450	99	400026250	000000292	VIII
BAX inhibitor	PI7638	Solara	KJ788074	BI1-like protein-like [ Solanum tuberosum (potato) ]	XP_006349714	99	400019313	000000110	IX
Defensin	PI3912	Solara	KJ788078	PREDICTED: defensin-like protein P322-like [Solanum lycopersicum] >gi|133711827|gb|ABO36643.1| defensin protein [Solanum pimpinellifolium]	XP_004242750	93	400015130 400015129	000001004	not anchored
Defensin	PI0572	Marabel	KJ788075	PREDICTED: defensin-like protein P322-like [Solanum lycopersicum] >gi|133711827|gb|ABO36643.1| defensin protein [Solanum pimpinellifolium]	XP_004242750	90	400015129 400015130	000001004	not anchored
Defensin	PI4341	Eurobeta	KJ788079	protease inhibitor-related protein [Solanum tuberosum]	AFW90621	100	400015130 400015129	000001004	not anchored
Defensin	PI1733	Melba	KJ788076	protease inhibitor-related protein [Solanum tuberosum]	AFW90621	95	400015130 400015129	000001004	not anchored
Defensin	PI2896	Lady Claire	KJ788077	protease inhibitor-related protein [Solanum tuberosum]	ACJ26760	91	400015129 400015130	000001004	not anchored
Defensin	PI8491	Lady Claire	KJ788080	protease inhibitor-related protein [Solanum tuberosum]	ACJ26760	92	400015129 400015130	000001004	not anchored
Defensin	PI9650	Marabel	KJ788081	protease inhibitor-related protein [Solanum tuberosum]	ACJ26760	92	400015129 400015130	000001004	not anchored
KTI-A	PI8311	Solara	KJ788095	PREDICTED: serine protease inhibitor 1-like [Solanum lycopersicum]	XP_004235415	90	400009513	000000400_a	III
KTI-A	PI0975	Allians	KJ788082	Kunitz-type enzyme inhibitor P4E1 precursor [Solanum tuberosum] >gi|24745611|dbj|BAC23032.1| cathepsin D inhibitor [Solanum tuberosum]	NP_001274866	100	400009513	000000400_a	III
KTI-A	PI4875	Omega	KJ788083	RecName: Full=Aspartic protease inhibitor 1; Short=pA1; AltName: Full=STPIA; AltName: Full=STPID; AltName: Full=gCDI-A1; Flags: Precursor >gi|994781|dbj|BAA04151.1| proteinase inhibitor [Solanum tuberosum]	Q41480	88	400009513	000000400_a	III
KTI-A	PI6033	Solara	KJ788091	RecName: Full=Aspartic protease inhibitor 1; Short=pA1; AltName: Full=STPIA; AltName: Full=STPID; AltName: Full=gCDI-A1; Flags: Precursor >gi|994781|dbj|BAA04151.1| proteinase inhibitor [Solanum tuberosum]	Q41480	100	400009511	000000400_b	III
KTI-A	PI2850	Breeding Clone 18	KJ788086	RecName: Full=Aspartic protease inhibitor 1; Short=pA1; AltName: Full=STPIA; AltName: Full=STPID; AltName: Full=gCDI-A1; Flags: Precursor >gi|994781|dbj|BAA04151.1| proteinase inhibitor [Solanum tuberosum]	Q41480	92	400009511	000000400_b	III
KTI-A	PI0538	Solara	KJ788084	RecName: Full=Aspartic protease inhibitor 4; AltName: Full=API-13; Short=PI13; Flags: Precursor [Solanum tuberosum]	Q43645	100	400009511	000000400_b	III
KTI-A	PI0875	Allians	KJ788085	RecName: Full=Aspartic protease inhibitor 7; AltName: Full=Cathepsin D inhibitor p749; Flags: Precursor >gi|470323|gb|AAA18564.1| cathepsin D inhibitor protein [Solanum tuberosum]	NP_001275020	93	400009511	000000400_b	III
KTI-A	PI3870	Omega	KJ788087	RecName: Full=Aspartic protease inhibitor 7; AltName: Full=Cathepsin D inhibitor p749; Flags: Precursor >gi|470323|gb|AAA18564.1| cathepsin D inhibitor protein [Solanum tuberosum]	NP_001275020	95	400009511	000000400_b	III
KTI-A	PI4270	Omega	KJ788090	RecName: Full=Aspartic protease inhibitor 7; AltName: Full=Cathepsin D inhibitor p749; Flags: Precursor >gi|470323|gb|AAA18564.1| cathepsin D inhibitor protein [Solanum tuberosum]	NP_001275020	99	400009511	000000400_b	III
KTI-A	PI9070	Omega	KJ788094	RecName: Full=Aspartic protease inhibitor 7; AltName: Full=Cathepsin D inhibitor p749; Flags: Precursor >gi|470323|gb|AAA18564.1| cathepsin D inhibitor protein [Solanum tuberosum]	NP_001275020	94	400009511	000000400_b	III
KTI-A	PI3913	Solara	KJ788088	Kunitz-type protease inhibitor precursor [Solanum tuberosum] >gi|73920939|gb|AAZ94193.1| Kunitz-type protease inhibitor precursor [Solanum tuberosum]	NP_001275465	96	400009511	000000400_b	III
KTI-A	PI4063	Omega	KJ788089	Kunitz-type enzyme inhibitor P4E1 precursor [Solanum tuberosum] >gi|24745611|dbj|BAC23032.1| cathepsin D inhibitor [Solanum tuberosum]	NP_001274866	91	400009511	000000400_b	III
KTI-A	PI6137	Verdi	KJ788092	RecName: Full=Aspartic protease inhibitor 7; AltName: Full=Cathepsin D inhibitor p749; Flags: Precursor >gi|470323|gb|AAA18564.1| cathepsin D inhibitor protein [Solanum tuberosum]	NP_001275020	95	400009511 400009513	000000400_b 000000400_a	III
KTI-A	PI7704	Allians	KJ788093	aspartic protease inhibitor 5-like [Solanum tuberosum]	XP_006362668	99	400009513 400009511	000000400_a 000000400_b	III
KTI-B	PI4435	Solara	KJ788109	putative Kunitz-type proteinase inhibitor [Solanum tuberosum]	AAM21645	100	400010128	000000159_b	III
KTI-B	PI7911	Solara	KJ788120	putative Kunitz-type proteinase inhibitor [Solanum tuberosum]	AAM21645	100	400010128	000000159_b	III
KTI-B	PI0247	Verdi	KJ788096	putative Kunitz-type proteinase inhibitor [Solanum tuberosum]	AAM21645	91	400010128	000000159_b	III
KTI-B	PI5969	Omega	KJ788113	putative Kunitz-type proteinase inhibitor [Solanum tuberosum]	AAM21645	83	400010128	000000159_b	III
KTI-B	PI3076	Allians	KJ788107	putative Kunitz-type proteinase inhibitor [Solanum tuberosum]	AAM21645	97	400010128	000000159_b	III
KTI-B	PI0935	Solara	KJ788098	RecName: Full=Probable serine protease inhibitor 6; AltName: Full=AM66; Flags: Precursor >gi|930360|gb|AAC49602.1| Kunitz-type proteinase inhibitor [Solanum tuberosum]	Q41433	99	400010128	000000159_b	III
KTI-B	PI7333	Solara	KJ788118	RecName: Full=Probable serine protease inhibitor 6; AltName: Full=AM66; Flags: Precursor >gi|930360|gb|AAC49602.1| Kunitz-type proteinase inhibitor [Solanum tuberosum]	Q41433	99	400010128	000000159_b	III
KTI-B	PI0545	Verdi	KJ788097	RecName: Full=Serine protease inhibitor 5; AltName: Full=gCDI-B1; Flags: Precursor >gi|994782|dbj|BAA04152.1| proteinase inhibitor [Solanum tuberosum] >gi|82400112|gb|ABB72795.1| Kunitz-type protease inhibitor-like protein [Solanum tuberosum]	Q41484	100	400010128	000000159_b	III
KTI-B	PI5918	Verdi	KJ788114	RecName: Full=Serine protease inhibitor 5; AltName: Full=gCDI-B1; Flags: Precursor >gi|994782|dbj|BAA04152.1| proteinase inhibitor [Solanum tuberosum] >gi|82400112|gb|ABB72795.1| Kunitz-type protease inhibitor-like protein [Solanum tuberosum]	Q41484	98	400010128	000000159_b	III
KTI-B	PI2734	Solara	KJ788106	RecName: Full=Serine protease inhibitor 1; AltName: Full=PSPI-21; AltName: Full=PSPI-21-6.3; Contains: RecName: Full=Serine protease inhibitor 1 chain A; Contains: RecName: Full=Serine protease inhibitor 1 chain B; Flags: Precursor >gi|20386383|gb|AAM21646.1|AF495585_1 putative Kunitz-type proteinase inhibitor [Solanum tuberosum]	P58514	100	400010128	000000159_b	III
KTI-B	PI1513	Solara	KJ788099	RecName: Full=Serine protease inhibitor 1; AltName: Full=PSPI-21; AltName: Full=PSPI-21-6.3; Contains: RecName: Full=Serine protease inhibitor 1 chain A; Contains: RecName: Full=Serine protease inhibitor 1 chain B; Flags: Precursor >gi|20386383|gb|AAM21646.1|AF495585_1 putative Kunitz-type proteinase inhibitor [Solanum tuberosum]	P58514	97	400010128	000000159_b	III
KTI-B	PI2637	Solara	KJ788105	Kunitz-type protease inhibitor precursor [Solanum tuberosum]	NP_001275427	100	400010128	000000159_b	III
KTI-B	PI2012	Solara	KJ788100	Kunitz-type protease inhibitor precursor [Solanum tuberosum]	NP_001275427	99	400010128	000000159_b	III
KTI-B	PI3002	Allians	KJ788108	Kunitz-type protease inhibitor precursor [Solanum tuberosum]	NP_001275427	99	400010128	000000159_b	III
KTI-B	PI9003	Allians	KJ788125	Kunitz-type protease inhibitor precursor [Solanum tuberosum]	NP_001275427	98	400010128	000000159_b	III
KTI-B	PI7993	Lady Claire	KJ788119	Kunitz-type protease inhibitor precursor [Solanum tuberosum]	NP_001275427	97	400010128	000000159_b	III
KTI-B	PI4583	Breeding Clone 18	KJ788110	Kunitz-type protease inhibitor precursor [Solanum tuberosum]	NP_001275427	97	400010128	000000159_b	III
KTI-B	PI8338	Solara	KJ788123	Kunitz-type protease inhibitor precursor [Solanum tuberosum]	NP_001275427	97	400010128	000000159_b	III
KTI-B	PI8087	Breeding Clone 18	KJ788121	Kunitz-type protease inhibitor precursor [Solanum tuberosum]	NP_001275427	96	400010128	000000159_b	III
KTI-B	PI2419	Verdi	KJ788103	Kunitz-type protease inhibitor precursor [Solanum tuberosum]	NP_001275427	91	400010128	000000159_b	III
KTI-B	PI2112	Melba	KJ788102	putative kunitz-type proteinase inhibitor precursor P1H5 [Solanum tuberosum]	AAM10743	100	400010128	000000159_b	III
KTI-B	PI2568	Omega	KJ788104	putative kunitz-type proteinase inhibitor precursor P1H5 [Solanum tuberosum]	AAM10743	99	400010128	000000159_b	III
KTI-B	PI8234	Solara	KJ788122	putative kunitz-type proteinase inhibitor precursor P1H5 [Solanum tuberosum]	AAM10743	99	400010128	000000159_b	III
KTI-B	PI4587	Breeding Clone 18	KJ788111	proteinase inhibitor [Solanum tuberosum]	BAA04150	96	400010128	000000159_b	III
KTI-B	PI2034	Solara	KJ788101	Kunitz-type protease inhibitor precursor [Solanum tuberosum]	NP_001275101	100	400010128	000000159_b	III
KTI-B	PI8383	Breeding Clone 18	KJ788124	Kunitz-type protease inhibitor precursor [Solanum tuberosum]	NP_001275101	93	400010128	000000159_b	III
KTI-B	PI5887	Breeding Clone 18	KJ788112	Kunitz-type protease inhibitor precursor [Solanum tuberosum]	NP_001275101	92	400010128	000000159_b	III
KTI-B	PI9007	Allians	KJ788126	RecName: Full=Serine protease inhibitor 7; AltName: Full=PIGEN1; Short=PIG; AltName: Full=STPIA; AltName: Full=STPIB; AltName: Full=pF4; AltName: Full=pKEN14-28; AltName: Allergen=Sola t 4; Flags: Precursor >gi|994779|dbj|BAA04149.1| proteinase inhibitor [Solanum tuberosum]	P30941	100	400010128	000000159_b	III
KTI-B	PI9234	Melba	KJ788128	RecName: Full=Serine protease inhibitor 7; AltName: Full=PIGEN1; Short=PIG; AltName: Full=STPIA; AltName: Full=STPIB; AltName: Full=pF4; AltName: Full=pKEN14-28; AltName: Allergen=Sola t 4; Flags: Precursor >gi|994779|dbj|BAA04149.1| proteinase inhibitor [Solanum tuberosum]	P30941	100	400010128	000000159_b	III
KTI-B	PI6295	Lady Claire	KJ788115	RecName: Full=Serine protease inhibitor 7; AltName: Full=PIGEN1; Short=PIG; AltName: Full=STPIA; AltName: Full=STPIB; AltName: Full=pF4; AltName: Full=pKEN14-28; AltName: Allergen=Sola t 4; Flags: Precursor >gi|994779|dbj|BAA04149.1| proteinase inhibitor [Solanum tuberosum]	P30941	99	400010128	000000159_b	III
KTI-B	PI9142	Eurobeta	KJ788127	RecName: Full=Serine protease inhibitor 7; AltName: Full=PIGEN1; Short=PIG; AltName: Full=STPIA; AltName: Full=STPIB; AltName: Full=pF4; AltName: Full=pKEN14-28; AltName: Allergen=Sola t 4; Flags: Precursor >gi|994779|dbj|BAA04149.1| proteinase inhibitor [Solanum tuberosum]	P30941	99	400010128	000000159_b	III
KTI-B	PI7252	Breeding Clone 18	KJ788117	RecName: Full=Serine protease inhibitor 7; AltName: Full=PIGEN1; Short=PIG; AltName: Full=STPIA; AltName: Full=STPIB; AltName: Full=pF4; AltName: Full=pKEN14-28; AltName: Allergen=Sola t 4; Flags: Precursor >gi|994779|dbj|BAA04149.1| proteinase inhibitor [Solanum tuberosum]	P30941	98	400010128	000000159_b	III
KTI-B	PI6362	Omega	KJ788116	RecName: Full=Serine protease inhibitor 7; AltName: Full=PIGEN1; Short=PIG; AltName: Full=STPIA; AltName: Full=STPIB; AltName: Full=pF4; AltName: Full=pKEN14-28; AltName: Allergen=Sola t 4; Flags: Precursor >gi|994779|dbj|BAA04149.1| proteinase inhibitor [Solanum tuberosum]	P30941	97	400010128	000000159_b	III
KTI-C	PI0752	Marabel	KJ788129	putative Kunitz-type tuber invertase inhibitor precursor, partial [Solanum tuberosum]	AAL60243	100	400010146 400010143 400010139	000000159_a	III
KTI-C	PI8535	Solara	KJ788134	putative Kunitz-type tuber invertase inhibitor precursor, partial [Solanum tuberosum]	AAL60243	98	400010146 400010143 400010139	000000159_a	III
KTI-C	PI1410	Solara	KJ788130	putative Kunitz-type tuber invertase inhibitor [Solanum tuberosum]	AAT06054	99	400010146 400010143 400010139	000000159_a	III
KTI-C	PI5446	Verdi	KJ788135	putative Kunitz-type tuber invertase inhibitor [Solanum tuberosum]	AAT06054	94	400010143 400010139	000000159_a	III
KTI-C	PI4202	Allians	KJ788131	putative Kunitz-type tuber invertase inhibitor [Solanum tuberosum]	AAL60242	99	400010146 400010143 400010139	000000159_a	III
KTI-C	PI7551	Breeding Clone 18	KJ788132	putative Kunitz-type tuber invertase inhibitor [Solanum tuberosum]	AAL60242	99	400010146	000000159_a	III
KTI-C	PI7869	Omega	KJ788133	putative Kunitz-type tuber invertase inhibitor [Solanum tuberosum]	AAL60242	99	400010146	000000159_a	III
KTI-C	PI1645	Verdi	KJ788136	RecName: Full=Cysteine protease inhibitor 1; AltName: Full=P340; AltName: Full=P34021; AltName: Full=PCPI 8.3; Flags: Precursor	P20347	94	400010143 400010139 400010146	000000159_a	III
KTI-C	PI5278	Eurobeta	KJ788137	RecName: Full=Cysteine protease inhibitor 9; AltName: Full=PKIX; AltName: Full=pT1; Flags: Precursor >gi|21589|emb|CAA40197.1| put. trypsin inhibitor [Solanum tuberosum]	Q00652	98	400010143 400010139 400010146	000000159_a	III
KTI-C	PI5610	Solara	KJ788138	putative cysteine proteinase inhibitor precursor 1423 [Solanum tuberosum]	AAM10492	100	400010146 400010143 400010139	000000159_a	III
KTI-C	PI5636	Verdi	KJ788139	putative Kunitz-type tuber invertase inhibitor precursor [Solanum tuberosum]	XP_006353928	92	400010146	000000159_a	III
KTI-C	PI8929	Melba	KJ788140	RecName: Full=Cysteine protease inhibitor 9; AltName: Full=PKIX; AltName: Full=pT1; Flags: Precursor >gi|21589|emb|CAA40197.1| put. trypsin inhibitor [Solanum tuberosum]	Q00652	95	400010143 400010139 400010146	000000159_a	III
KTI-D	PI4364	Omega	KJ788141	PREDICTED: 21 kDa seed protein-like [Solanum tuberosum]	XP_006353920	86	400010170	000000159_a	III
KTI-D	PI5962	Omega	KJ788142	PREDICTED: 21 kDa seed protein-like [Solanum tuberosum]	XP_006353920	88	400010170	000000159_a	III
KTI-D	PI6345	Verdi	KJ788143	PREDICTED: 21 kDa seed protein-like [Solanum tuberosum]	XP_006353920	88	400010170	000000159_a	III
KTI-D	PI6570	Omega	KJ788144	PREDICTED: 21 kDa seed protein-like [Solanum tuberosum]	XP_006360287	96	400008546	000000314	XII
Metallocarboxypeptidase inhibitor	PI1176	Omega	KJ788145	metallocarboxypeptidase inhibitor precursor [Solanum tuberosum]	NP_001275488	96	400031877 400000678	000001127 000000262	VII
Metallocarboxypeptidase inhibitor	PI1684	Breeding Clone 18	KJ788146	metallocarboxypeptidase inhibitor [Solanum tuberosum]	BAA21495	96	400000678 400031877 400006162	000000262 000001127 000000413	VII
Metallocarboxypeptidase inhibitor	PI1652	Breeding Clone 18	KJ788147	metallocarboxypeptidase inhibitor [Solanum tuberosum]	BAA21495	97	400031877 400000678 400006162	000001127 000000262 000000413	VII
Metallocarboxypeptidase inhibitor	PI1939	Verdi	KJ788148	putative metallocarboxypeptidase inhibitor; similar to tomato fruit-specific protein, Swiss-Prot Accession Number P14903 [Solanum tuberosum] >gi|2257607|dbj|BAA21494.1| metallocarboxypeptidase inhibitor [Solanum tuberosum] >gi|1588681|prf||2209283A GM7 protein	AAC49601	100	400000678 400031877 400006162	000000262 000001127 000000413	VII
Metallocarboxypeptidase inhibitor	PI2276	Eurobeta	KJ788149	putative metallocarboxypeptidase inhibitor; similar to tomato fruit-specific protein, Swiss-Prot Accession Number P14903 [Solanum tuberosum] >gi|2257607|dbj|BAA21494.1| metallocarboxypeptidase inhibitor [Solanum tuberosum] >gi|1588681|prf||2209283A GM7 protein	AAC49601	100	400000678 400006162 400031877	000000262 000000413 000001127	VII
Metallocarboxypeptidase inhibitor	PI4038	Solara	KJ788151	putative metallocarboxypeptidase inhibitor; similar to tomato fruit-specific protein, Swiss-Prot Accession Number P14903 [Solanum tuberosum] >gi|2257607|dbj|BAA21494.1| metallocarboxypeptidase inhibitor [Solanum tuberosum] >gi|1588681|prf||2209283A GM7 protein	AAC49601	100	400000678 400006162 400031877	000000262 000000413 000001127	VII
Metallocarboxypeptidase inhibitor	PI4092	Lady Claire	KJ788150	metallocarboxypeptidase inhibitor [Solanum tuberosum]	BAA21493	100	400000678 400031877 400006162	000000262 000001127 000000413	VII
MIF protein	PI1937	Verdi	KJ788152	macrophage migration inhibitory factor homolog [Solanum tuberosum]	NP_001275218	100	400015887	000000446	X
MIF protein	PI4651	Elfe	KJ788153	macrophage migration inhibitory factor homolog [Solanum tuberosum]	NP_001275218	100	400015887	000000446	X
other	PI4869	Elfe	KJ788154	PREDICTED: probable proteasome inhibitor-like isoform X1 [Solanum tuberosum]	XP_006340974	92	400024265	000000021	IX
other	PI5136	Solara	KJ788155	PREDICTED: serpin-ZX-like [Solanum tuberosum]	XP_006354928	100	400008034	000000184	IV
other	PI6203	Allians	KJ788156	PREDICTED: cyclin-dependent kinase inhibitor 4-like [Solanum tuberosum]	XP_006349933	95	400007708	000000114	XII
other	PI7772	Marabel	KJ788157	PREDICTED: lipid transfer-like protein VAS-like [Solanum tuberosum]	XP_006355503	100	400004782	000000201	VIII
PIN I	PI0234	Solara	KJ788158	proteinase inhibitor 1 PPI3A4 [Solanum tuberosum]	AAZ08249	100	400012089	000000942	IX
PIN I	PI2435	Solara	KJ788159	proteinase inhibitor 1 PPI3A4 [Solanum tuberosum]	AAZ08249	98	400012089	000000942	IX
PIN I	PI3172	Marabel	KJ788160	RecName: Full=Proteinase inhibitor 1; AltName: Full=Proteinase inhibitor I; Flags: Precursor >gi|21559|emb|CAA78259.1| proteinase inhibitor I [Solanum tuberosum]	Q00783	97	400012089	000000942	IX
PIN I	PI7718	Verdi	KJ788164	RecName: Full=Proteinase inhibitor 1; AltName: Full=Proteinase inhibitor I; Flags: Precursor >gi|21559|emb|CAA78259.1| proteinase inhibitor I [Solanum tuberosum]	Q00783	91	400012089	000000942	IX
PIN I	PI5564	Omega	KJ788161	PREDICTED: serine protease inhibitor isoform X1 [Solanum tuberosum]	XP_006367782	98	400012089	000000942	IX
PIN I	PI6013	Solara	KJ788162	PREDICTED: proteinase inhibitor I-B-like [Solanum tuberosum]	XP_006354531	90	400012089	000000942	IX
PIN I	PI6236	Solara	KJ788163	proteinase inhibitor I [Solanum tuberosum]	AAA69780	93	400012089	000000942	IX
PIN I	PI8563	Omega	KJ788165	PREDICTED: proteinase inhibitor 1 PPI2C1A [Solanum tuberosum]	XP_006367784	100	400012089	000000942	IX
PIN I	PI9478	Allians	KJ788166	RecName: Full=Proteinase inhibitor 1; AltName: Full=Proteinase inhibitor I; Flags: Precursor >gi|21559|emb|CAA78259.1| proteinase inhibitor I [Solanum tuberosum]	Q00783	97	400012089	000000942	IX
PIN II	PI0245	Verdi	KJ788167	proteinase inhibitor [Solanum tuberosum]	ABY71839	99	400009268	000000119	XI
PIN II	PI5006	Allians	KJ788169	proteinase inhibitor [Solanum tuberosum]	ABY71839	99	400009268	000000119	XI
PIN II	PI1935	Solara	KJ788168	putative proteinase inhibitor type II [Solanum tuberosum]	AFW90563	99	400009268	000000119	XI
PIN II	PI5736	Solara	KJ788170	putative proteinase inhibitor type II [Solanum tuberosum]	AFW90563	99	400009268	000000119	XI
PIN II	PI1130	Melba	KJ788171	proteinase inhibitor II [Solanum tuberosum] >gi|21524|emb|CAA27408.1| unnamed protein product [Solanum tuberosum] >gi|334898801|gb|AEH21806.1| proteinase inhibitor II precursor type A-a [Solanum tuberosum] >gi|334898809|gb|AEH21810.1| proteinase inhibitor II precursor type A-a [Solanum tuberosum] >gi|225382|prf||1301308A proteinase inhibitor II	CAA27730	100	400004547	000000400	III
PIN II	PI3752	Marabel	KJ788172	RecName: Full=Proteinase inhibitor type-2 P303.51; AltName: Full=Proteinase inhibitor type II P303.51; Flags: Precursor >gi|576529|gb|AAA53278.1| proteinase inhibitor II [Solanum tuberosum]	Q41488	100	400004547	000000400	III
PIN II	PI4434	Solara	KJ788173	PREDICTED: proteinase inhibitor type-2 P303.51-like [Solanum tuberosum]	XP_006362670	99	400004547	000000400	III
PIN II	PI6669	Elfe	KJ788174	PREDICTED: proteinase inhibitor type-2 P303.51-like [Solanum tuberosum]	XP_006362670	99	400004547	000000400	III
PMEI	PI1261	Omega	KJ788175	invertase inhibitor [Solanum tuberosum] >gi|385202780|gb|AFI47462.1| invertase inhibitor [Solanum tuberosum]	AFI47461	100	400004617	000000114	XII
PMEI	PI5710	Melba	KJ788176	PREDICTED: cell wall / vacuolar inhibitor of fructosidase 1-like [Solanum tuberosum]	XP_006349846	97	400004616	000000114	XII
PMEI	PI1891	Lady Claire	KJ788177	PREDICTED: 21 kDa protein-like [Solanum tuberosum]	XP_006362116	100	400010809	000000376	III
PMEI	PI3213	Solara	KJ788178	PREDICTED: 21 kDa protein-like [Solanum tuberosum]	XP_006362116	93	400010809	000000376	III
PMEI	PI3699	Lady Claire	KJ788179	PREDICTED: 21 kDa protein-like [Solanum tuberosum]	XP_006362116	92	400010809	000000376	III
PMEI	PI4329	Melba	KJ788180	PREDICTED: 21 kDa protein-like [Solanum tuberosum]	XP_006362116	95	400010809	000000376	III
PMEI	PI6230	Melba	KJ788181	PREDICTED: 21 kDa protein-like [Solanum tuberosum]	XP_006362116	95	400010809	000000376	III
PMEI	PI7531	Melba	KJ788182	PREDICTED: 21 kDa protein-like [Solanum tuberosum]	XP_006362116	95	400010809	000000376	III
PMEI	PI5369	Marabel	KJ788183	PREDICTED: 21 kDa protein-like [Solanum tuberosum]	XP_006362116	95	400010809	000000376	III
put. PPA 2A inhibitor	PI2485	Breeding Clone 18	KJ788184	PREDICTED: NAP1-related protein 2-like [Solanum tuberosum]	XP_006354785	99	400033079	000000180	VI
put. PPA 2A inhibitor	PI4251	Marabel	KJ788185	PREDICTED: protein SET-like [Solanum lycopersicum]	XP_004236008	82	400033079	000000180	VI
put. PPA 2A inhibitor	PI5176	Eurobeta	KJ788186	PREDICTED: NAP1-related protein 2-like [Solanum tuberosum]	XP_006357114	100	400006933	000000241	II
RNase E inhibitor	PI1479	Eurobeta	KJ788187	PREDICTED: regulator of ribonuclease-like protein 2-like [Solanum lycopersicum]	XP_004236914	99	400029499	000000189	IV
RNase E inhibitor	PI2940	Eurobeta	KJ788188	PREDICTED: regulator of ribonuclease-like protein 2-like [Solanum lycopersicum]	XP_004236914	100	400029499	000000189	IV
RNase E inhibitor	PI3850	Breeding Clone 18	KJ788189	PREDICTED: regulator of ribonuclease-like protein 2-like [Solanum lycopersicum]	XP_004236914	100	400029499	000000189	IV
RNase E inhibitor	PI8011	Solara	KJ788190	PREDICTED: regulator of ribonuclease-like protein 2-like [Solanum lycopersicum]	XP_004236914	100	400029499	000000189	IV
functionally analysed inhibitors							a Multiple matching loci are ordered according to decreasing similarity scores
Inhibitors that could not be expressed in P. pastoris

## Sheet: original
	Name	Genotype source	Sequence	Blast result	Accession	Locus (PGSC0003DMG)	Superscaffold (PGSC0003DMG)	Chromosom
KTI-A	PI0538	Solara	05-L045238-140-003-I02-unis.fasta	RecName: Full=Aspartic protease inhibitor 4; AltName: Full=API-13; Short=PI13; Flags: Precursor	Q43645 (100%)	400009511	000000400	III
KTI-A	PI0875	Allians	08-L045175-139-001-O01-unis.fasta	putative metallocarboxypeptidase inhibitor; similar to tomato fruit-specific protein, Swiss-Prot Accession Number P14903 [Solanum tuberosum] >gi|2257607|dbj|BAA21494.1| metallocarboxypeptidase inhibitor [Solanum tuberosum] >gi|1588681|prf||2209283A GM7 pr	AAC49601 (98%)	400009511	000000400	III
KTI-A	PI2850	Breeding Clone 18	28-L045750-144-002-G07-unis.fasta	RecName: Full=Aspartic protease inhibitor 1; Short=pA1; AltName: Full=gCDI-A1; AltName: Full=STPIA; AltName: Full=STPID; Flags: Precursor >gi|994781|dbj|BAA04151.1| proteinase inhibitor [Solanum tuberosum]	Q41480 (96%)	400009511	000000400	III
KTI-A	PI3870	Omega	38-L045670-141-002-L10-unis.fasta	RecName: Full=Aspartic protease inhibitor 7; AltName: Full=Cathepsin D inhibitor p749; Flags: Precursor >gi|470323|gb|AAA18564.1| cathepsin D inhibitor protein [Solanum tuberosum]	Q41448 (98%)	400009511	000000400	III
KTI-A	PI3913	Solara	39-L045213-140-001-N10-unis.fasta	Kunitz-type protease inhibitor precursor [Solanum tuberosum] >gi|73920939|gb|AAZ94193.1| Kunitz-type protease inhibitor precursor [Solanum tuberosum]	AAZ94184 (98%)	400009511	000000400	III
KTI-A	PI4063	Omega	40-L045663-141-001-P09-unis.fasta	Kunitz-type enzyme inhibitor P4E1 precursor [Solanum tuberosum] >gi|24745611|dbj|BAC23032.1| cathepsin D inhibitor [Solanum tuberosum]	AAL99260 (94%)	400009511	000000400	III
KTI-A	PI4270	Omega	42-L045670-141-002-D12-unis.fasta	RecName: Full=Aspartic protease inhibitor 7; AltName: Full=Cathepsin D inhibitor p749; Flags: Precursor >gi|470323|gb|AAA18564.1| cathepsin D inhibitor protein [Solanum tuberosum]	Q41448 (99%)	400009511	000000400	III
KTI-A	PI5236	Verdi	52-L045736-143-001-G13-unis.fasta	Kunitz-type proteinase inhibitor group A1 [Solanum tuberosum subsp. andigena] >gi|238684521|gb|ACR54297.1| Kunitz-type proteinase inhibitor group A4 [Solanum tuberosum subsp. andigena]	ACR54294 (99%)	400009511	000000400	III
KTI-A	PI6033	Solara	60-L045233-140-002-G15-unis.fasta	RecName: Full=Aspartic protease inhibitor 1; Short=pA1; AltName: Full=gCDI-A1; AltName: Full=STPIA; AltName: Full=STPID; Flags: Precursor >gi|994781|dbj|BAA04151.1| proteinase inhibitor [Solanum tuberosum]	Q41480 (100%)	400009511	000000400	III
KTI-A	PI9070	Omega	90-L045670-141-002-D24-unis.fasta	RecName: Full=Aspartic protease inhibitor 7; AltName: Full=Cathepsin D inhibitor p749; Flags: Precursor >gi|470323|gb|AAA18564.1| cathepsin D inhibitor protein [Solanum tuberosum]	Q41448 (98%)	400009511	000000400	III
KTI-A	PI4875	Omega	48-L045675-141-003-O11-unis.fasta	RecName: Full=Aspartic protease inhibitor 1; Short=pA1; AltName: Full=gCDI-A1; AltName: Full=STPIA; AltName: Full=STPID; Flags: Precursor >gi|994781|dbj|BAA04151.1| proteinase inhibitor [Solanum tuberosum]	Q41480 (95%)	400009513	000000400	III
KTI-A	PI0975	Allians	09-L045175-139-001-A03-unis.fasta	Kunitz-type enzyme inhibitor P4E1 precursor [Solanum tuberosum] >gi|24745611|dbj|BAC23032.1| cathepsin D inhibitor [Solanum tuberosum]	AAL99260 (100%)	400009513	000000400	III
KTI-? = KTI-A or B	PI8311	Solara	83-L045211-140-001-E22-unis.fasta	Kunitz-type protease inhibitor precursor [Solanum tuberosum] >gi|73920947|gb|AAZ94197.1| Kunitz-type protease inhibitor precursor [Solanum tuberosum] >gi|73920949|gb|AAZ94198.1| Kunitz-type protease inhibitor precursor [Solanum tuberosum]	AAZ94187 (92%)	400009513	000000400	III
KTI-A	PI6137	Verdi	61-L045737-143-001-I16-unis.fasta	RecName: Full=Aspartic protease inhibitor 7; AltName: Full=Cathepsin D inhibitor p749; Flags: Precursor >gi|470323|gb|AAA18564.1| cathepsin D inhibitor protein [Solanum tuberosum]	Q41448 (98%)	400009511 400009513 400010128	000000400 000000159	III
KTI-A	PI7704	Allians	77-L045204-139-002-J19-unis.fasta	RecName: Full=Aspartic protease inhibitor 5; AltName: Full=pi13; AltName: Full=PI-13; Flags: Precursor	P58519 (99%)	400009513 400009511 400010128	000000400 000000159	III
KTI-B	PI0247	Verdi	02-L045747-143-002-D01-unis.fasta	putative Kunitz-type proteinase inhibitor [Solanum tuberosum]	AAM21645 (95%)	400009513	000000400	III
KTI-B	PI2568	Omega	25-L045668-141-002-A08-unis.fasta	putative kunitz-type proteinase inhibitor precursor P1H5 [Solanum tuberosum]	AAM10743 (99%)	400010128 400009513	000000159 000000400	III
KTI-B	PI6362	Omega	63-L045662-141-001-M16-unis.fasta	RecName: Full=Serine protease inhibitor 7; AltName: Full=PIGEN1; Short=PIG; AltName: Full=STPIA; AltName: Full=STPIB; AltName: Full=pKEN14-28; AltName: Full=pF4; AltName: Allergen=Sola t 4; Flags: Precursor >gi|994779|dbj|BAA04149.1| proteinase inhibitor	P30941 (99%)	400010128 400009513	000000159	III
KTI-B	PI0545	Verdi	05-L045745-143-002-I01-unis.fasta	RecName: Full=Serine protease inhibitor 5; AltName: Full=gCDI-B1; Flags: Precursor >gi|994782|dbj|BAA04152.1| proteinase inhibitor [Solanum tuberosum] >gi|82400112|gb|ABB72795.1| Kunitz-type protease inhibitor-like protein [Solanum tuberosum]	Q41484 (100%)	400010128	000000159	III
KTI-B	PI0935	Solara	09-L045235-140-002-B03-unis.fasta	RecName: Full=Probable serine protease inhibitor 6; AltName: Full=AM66; Flags: Precursor >gi|930360|gb|AAC49602.1| Kunitz-type proteinase inhibitor [Solanum tuberosum]	Q41433(99%)	400010128	000000159	III
KTI-B	PI1513	Solara	15-L045213-140-001-N04-unis.fasta	putative Kunitz-type proteinase inhibitor [Solanum tuberosum]	AAM21643 (97%)	400010128	000000159	III
KTI-B	PI2012	Solara	20-L045212-140-001-H05-unis.fasta	Kunitz-type protease inhibitor precursor [Solanum tuberosum] >gi|73920953|gb|AAZ94200.1| Kunitz-type protease inhibitor precursor [Solanum tuberosum] >gi|73920955|gb|AAZ94201.1| Kunitz-type protease inhibitor precursor [Solanum tuberosum]	AAZ94199 (99%)	400010128	000000159	III
KTI-B	PI2112	Melba	21-L045012-136-001-J06-unis.fasta	putative kunitz-type proteinase inhibitor precursor P1H5 [Solanum tuberosum]	AAM10743 (100%)	400010128	000000159	III
KTI-B	PI2419	Verdi	24-L045819-143-003-O06-unis.fasta	Kunitz-type proteinase inhibitor group B4 [Solanum palustre]	AAX47266 (96%)	400010128	000000159	III
KTI-B	PI2637	Solara	26-L045237-140-003-C07-unis.fasta	Kunitz-type protease inhibitor precursor [Solanum tuberosum] >gi|73920953|gb|AAZ94200.1| Kunitz-type protease inhibitor precursor [Solanum tuberosum] >gi|73920955|gb|AAZ94201.1| Kunitz-type protease inhibitor precursor [Solanum tuberosum]	AAZ94199 (100%)	400010128	000000159	III
KTI-B	PI2734	Solara	27-L045234-140-002-E08-unis.fasta	RecName: Full=Serine protease inhibitor 1; AltName: Full=PSPI-21; AltName: Full=PSPI-21-6.3; Contains: RecName: Full=Serine protease inhibitor 1 chain A; Contains: RecName: Full=Serine protease inhibitor 1 chain B; Flags: Precursor >gi|20386383|gb|AAM2164	P58514 (99%)	400010128	000000159	III
KTI-B	PI3076	Allians	30-L045176-139-001-K08-unis.fasta	putative Kunitz-type proteinase inhibitor [Solanum tuberosum]	AAM21645 (99%)	400010128	000000159	III
KTI-B	PI3002	Allians	30-L045202-139-002-K07-unis.fasta	Kunitz-type protease inhibitor precursor [Solanum tuberosum] >gi|73920953|gb|AAZ94200.1| Kunitz-type protease inhibitor precursor [Solanum tuberosum] >gi|73920955|gb|AAZ94201.1| Kunitz-type protease inhibitor precursor [Solanum tuberosum]	AAZ94199 (99%)	400010128	000000159	III
KTI-B	PI4583	Breeding Clone 18	45-L045683-144-001-I12-unis.fasta	Kunitz-type protease inhibitor precursor [Solanum tuberosum] >gi|73920953|gb|AAZ94200.1| Kunitz-type protease inhibitor precursor [Solanum tuberosum] >gi|73920955|gb|AAZ94201.1| Kunitz-type protease inhibitor precursor [Solanum tuberosum]	AAZ94199 (99%)	400010128	000000159	III
KTI-B	PI4587	Breeding Clone 18	45-L045687-144-003-I12-unis.fasta	putative kunitz-type proteinase inhibitor S1C1 [Solanum tuberosum]	AAM10744 (98%)	400010128	000000159	III
KTI-B	PI5887	Breeding Clone 18	58-L045687-144-003-C16-unis.fasta	Kunitz-type protease inhibitor precursor [Solanum tuberosum] >gi|73920947|gb|AAZ94197.1| Kunitz-type protease inhibitor precursor [Solanum tuberosum] >gi|73920949|gb|AAZ94198.1| Kunitz-type protease inhibitor precursor [Solanum tuberosum]	AAZ94187 (97%)	400010128	000000159	III
KTI-B	PI5969	Omega	59-L045669-141-002-F15-unis.fasta	putative Kunitz-type proteinase inhibitor [Solanum tuberosum]	AAM21645 (92%)	400010128	000000159	III
KTI-B	PI5918	Verdi	59-L045818-143-003-E15-unis.fasta	RecName: Full=Serine protease inhibitor 5; AltName: Full=gCDI-B1; Flags: Precursor >gi|994782|dbj|BAA04152.1| proteinase inhibitor [Solanum tuberosum] >gi|82400112|gb|ABB72795.1| Kunitz-type protease inhibitor-like protein [Solanum tuberosum]	Q41484 (99%)	400010128	000000159	III
KTI-B	PI6295	Lady Claire	62-L045095-137-002-K15-unis.fasta	RecName: Full=Serine protease inhibitor 7; AltName: Full=PIGEN1; Short=PIG; AltName: Full=STPIA; AltName: Full=STPIB; AltName: Full=pF4; AltName: Full=pKEN14-28; AltName: Allergen=Sola t 4; Flags: Precursor	P30941 (99%)	400010128	000000159	III
KTI-B	PI7252	Breeding Clone 18	72-L045752-144-002-P17-unis.fasta	putative kunitz-type proteinase inhibitor S1C1 [Solanum tuberosum]	AAM10744 (99%)	400010128	000000159	III
KTI-B	PI7333	Solara	73-L045233-140-002-A19-unis.fasta	RecName: Full=Probable serine protease inhibitor 6; AltName: Full=AM66; Flags: Precursor >gi|930360|gb|AAC49602.1| Kunitz-type proteinase inhibitor [Solanum tuberosum]	Q41433 (99%)	400010128	000000159	III
KTI-B	PI7369	Omega	73-L045669-141-002-B19-unis.fasta	RecName: Full=Aspartic protease inhibitor 7; AltName: Full=Cathepsin D inhibitor p749; Flags: Precursor >gi|470323|gb|AAA18564.1| cathepsin D inhibitor protein [Solanum tuberosum]	Q41448 (99%)	400010128	000000159	III
KTI-B	PI7993	Lady Claire	79-L045093-137-001-N19-unis.fasta	Kunitz-type protease inhibitor precursor [Solanum tuberosum]	AAZ94199 (99%)	400010128	000000159	III
KTI-B	PI7911	Solara	79-L045211-140-001-M20-unis.fasta	putative Kunitz-type proteinase inhibitor [Solanum tuberosum]	AAM21645 (99%)	400010128	000000159	III
KTI-B	PI8087	Breeding Clone 18	80-L045687-144-003-O20-unis.fasta	Kunitz-type protease inhibitor precursor [Solanum tuberosum] >gi|73920953|gb|AAZ94200.1| Kunitz-type protease inhibitor precursor [Solanum tuberosum] >gi|73920955|gb|AAZ94201.1| Kunitz-type protease inhibitor precursor [Solanum tuberosum]	AAZ94199 (99%)	400010128	000000159	III
KTI-B	PI8234	Solara	82-L045234-140-002-C22-unis.fasta	putative kunitz-type proteinase inhibitor precursor P1H5 [Solanum tuberosum]	AAM10743 (99%)	400010128	000000159	III
KTI-B	PI8338	Solara	83-L045238-140-003-E22-unis.fasta	Kunitz-type protease inhibitor precursor [Solanum tuberosum] >gi|73920953|gb|AAZ94200.1| Kunitz-type protease inhibitor precursor [Solanum tuberosum] >gi|73920955|gb|AAZ94201.1| Kunitz-type protease inhibitor precursor [Solanum tuberosum]	AAZ94199 (99%)	400010128	000000159	III
KTI-B	PI2034	Solara	20-L045234-140-002-G06-unis.fasta	Kunitz-type protease inhibitor precursor [Solanum tuberosum] >gi|73920947|gb|AAZ94197.1| Kunitz-type protease inhibitor precursor [Solanum tuberosum] >gi|73920949|gb|AAZ94198.1| Kunitz-type protease inhibitor precursor [Solanum tuberosum]	AAZ94187 (100%)	400010128 400009513 400009511	000000159 000000400	III
KTI-B	PI4435	Solara	44-L045235-140-002-H11-unis.fasta	putative Kunitz-type proteinase inhibitor [Solanum tuberosum]	AAM21645 (99%)	400010128 400009513 400009511	000000159 000000400	III
KTI-B	PI8383	Breeding Clone 18	83-L045683-144-001-E22-unis.fasta	Kunitz-type protease inhibitor precursor [Solanum tuberosum] >gi|73920947|gb|AAZ94197.1| Kunitz-type protease inhibitor precursor [Solanum tuberosum] >gi|73920949|gb|AAZ94198.1| Kunitz-type protease inhibitor precursor [Solanum tuberosum]	AAZ94187 (97%)	400010128 400009513 400009511	000000159 000000400	III
KTI-B	PI9003	Allians	90-L045203-139-002-C24-unis.fasta	putative Kunitz-type proteinase inhibitor [Solanum tuberosum]	AAM21642 (99%)	400010128 400009513 400009511	000000159 000000400	III
KTI-B	PI9007	Allians	90-L045207-139-003-C24-unis.fasta	RecName: Full=Serine protease inhibitor 7; AltName: Full=PIGEN1; Short=PIG; AltName: Full=STPIA; AltName: Full=STPIB; AltName: Full=pKEN14-28; AltName: Full=pF4; AltName: Allergen=Sola t 4; Flags: Precursor >gi|994779|dbj|BAA04149.1| proteinase inhibitor	P30941 (99%)	400010128 400009513 400009511	000000159 000000400	III
KTI-B	PI9142	Eurobeta	91-L045742-142-001-F23-unis.fasta	RecName: Full=Serine protease inhibitor 7; AltName: Full=PIGEN1; Short=PIG; AltName: Full=STPIA; AltName: Full=STPIB; AltName: Full=pKEN14-28; AltName: Full=pF4; AltName: Allergen=Sola t 4; Flags: Precursor >gi|994779|dbj|BAA04149.1| proteinase inhibitor	P30941 (99%)	400010128 400009513 400009511	000000159 000000400	III
KTI-B	PI9234	Melba	92-L045034-136-003-G24-unis.fasta	RecName: Full=Serine protease inhibitor 7; AltName: Full=PIGEN1; Short=PIG; AltName: Full=STPIA; AltName: Full=STPIB; AltName: Full=pKEN14-28; AltName: Full=pF4; AltName: Allergen=Sola t 4; Flags: Precursor >gi|994779|dbj|BAA04149.1| proteinase inhibitor	P30941 (100%)	400010128 400009513 400009511	000000159 000000400	III
KTI-C	PI0752	Marabel	07-L045152-138-001-N02-unis.fasta	putative Kunitz-type tuber invertase inhibitor precursor [Solanum tuberosum]	AAL60243 (100%)	400010146 400010143 400010139 400010137	000000159	III
KTI-C	PI1410	Solara	14-L045210-140-001-K03-unis.fasta	putative Kunitz-type tuber invertase inhibitor [Solanum tuberosum]	AAT06054 (100%)	400010146 400010143 400010139 400010137	000000159	III
KTI-C	PI4202 (99%)	Allians	42-L045202-139-002-C11-unis.fasta	putative Kunitz-type tuber invertase inhibitor precursor [Solanum tuberosum]	AAL60242 (99%)	400010146 400010143 400010139 400010137	000000159	III
KTI-C	PI5610	Solara	56-L045210-140-001-O13-unis.fasta	putative cysteine proteinase inhibitor precursor 1423 [Solanum tuberosum]	AAM10492 (100%)	400010146 400010143 400010139 400010137	000000159	III
KTI-C	PI5636	Verdi	56-L045736-143-001-O13-unis.fasta	putative Kunitz-type tuber invertase inhibitor precursor [Solanum tuberosum]	AAL60242 (93%)	400010146 400010145 400010143 400010139 400010137	000000159	III
KTI-C	PI7551	Breeding Clone 18	75-L045751-144-002-E20-unis.fasta	putative Kunitz-type tuber invertase inhibitor precursor [Solanum tuberosum]	AAL60242 (99%)	400010146 400010143 400010139 400010137	000000159	III
KTI-C	PI7869	Omega	78-L045669-141-002-L19-unis.fasta	putative Kunitz-type tuber invertase inhibitor precursor [Solanum tuberosum]	AAL60242 (99%)	400010146 400010143 400010139 400010137	000000159	III
KTI-C	PI8535	Solara	85-L045235-140-002-J21-unis.fasta	putative Kunitz-type tuber invertase inhibitor precursor [Solanum tuberosum]	AAL60243 (99%)	400010146 400010143 400010139 400010137	000000159	III
KTI-C	PI1645	Verdi	16-L045745-143-002-O03-unis.fasta	RecName: Full=Cysteine protease inhibitor 1; AltName: Full=PCPI 8.3; AltName: Full=P340; AltName: Full=P34021; Flags: Precursor	P20347 (97%)	400010143 400010139 400010146 400010137	000000159	III
KTI-C	PI2385	Breeding Clone 18	23-L045685-144-001-N06-unis.fasta	kunitz-type trypsin inhibitor [Solanum tuberosum]	BAC23033 (99%)	400010143 400010139 400010146 400010137	000000159	III
KTI-C	PI5446	Verdi	54-L045746-143-002-K14-unis.fasta	putative Kunitz-type tuber invertase inhibitor [Solanum tuberosum]	AAT06054 (96%)	400010143 400010139 400010137	000000159	III
KTI-C	PI7263	Omega	72-L045663-141-001-P17-unis.fasta	kunitz-type trypsin inhibitor [Solanum tuberosum]	BAC23033 (98%)	400010143 400010139 400010146 400010137	000000159	III
KTI-C	PI8768	Omega	87-L045668-141-002-M22-unis.fasta	trypsin inhibitor precursor (put.); putative [Solanum tuberosum]	AAA33846 (95%)	400010143 400010139 400010146 400010137	000000159	III
KTI-C	PI8929	Melba	89-L045029-136-002-A23-unis.fasta	RecName: Full=Cysteine protease inhibitor 9; AltName: Full=PKIX; AltName: Full=pT1; Flags: Precursor >gi|21589|emb|CAA40197.1| put. trypsin inhibitor [Solanum tuberosum]	Q00652 (97%)	400010143 400010139 400010146 400010137	000000159	III
KTI-C	PI5278	Eurobeta	52-L045778-142-002-H13-unis.fasta	kunitz-type trypsin inhibitor [Solanum tuberosum]	BAC23033 (99%)	400010143 400010139 400010146 400010137	000000159	III
KTI-C	PI2576	Omega	25-L045676-141-003-A08-unis.fasta	RecName: Full=Cysteine protease inhibitor 3; AltName: Full=PCPI-3; Short=Pcpi3 >gi|1575316|gb|AAB63103.1| cysteine proteinase inhibitor 3 precursor [Solanum tuberosum]	O24388 (97%)	400010139 400010143 400010146 400010134	000000159	III
KTI-D	PI4364	Omega	43-L045664-141-001-F12-unis.fasta	Kunitz-type protease inhibitor KPI-D8 [Populus trichocarpa x Populus nigra]	ACS92519 (79%)	400010170	000000159	III
KTI-D	PI5962	Omega	59-L045662-141-001-E16-unis.fasta	Kunitz-type protease inhibitor KPI-D2.3 [Populus trichocarpa] >gi|242346683|gb|ACS92510.1| Kunitz-type protease inhibitor KPI-D2 [Populus trichocarpa x Populus deltoides]	ACS92509 (79%)	400010170	000000159	III
KTI-D	PI6345	Verdi	63-L045745-143-002-M15-unis.fasta	kunitz trypsin inhibitor 4 [Populus balsamifera] >gi|226232331|gb|ACO40158.1| kunitz trypsin inhibitor 4 [Populus balsamifera]	ACO40144 (79%)	400010170	000000159	III
KTI-D	PI6570	Omega	65-L045670-141-002-B18-unis.fasta	putative 21 kDa trypsin inhibitor [Theobroma bicolor]	AAV41233 (?)	400008546	000000314	XII
PIN I	PI0234	Solara	02-L045234-140-002-C02-unis.fasta	proteinase inhibitor 1 PPI3A4 [Solanum tuberosum]	AAZ08249 (100%)	400012089 400017588 400017587	000000942 000000436	? X
PIN I	PI2435	Solara	24-L045235-140-002-P05-unis.fasta	proteinase inhibitor 1 PPI3A4 [Solanum tuberosum]	AAZ08249 (99%)	400012089 400017588 400017587	000000942 000000436	? X
PIN I	PI4646	Verdi	46-L045746-143-002-K12-unis.fasta	proteinase inhibitor 1 PPI3A4 [Solanum tuberosum]	AAZ08249 (99%)	400012089 400017587	000000942 000000436	? X
PIN I	PI6013	Solara	60-L045213-140-001-H16-unis.fasta	proteinase inhibitor I precursor [Solanum tuberosum] >gi|82621152|gb|ABB86264.1| proteinase inhibitor I precursor-like [Solanum tuberosum]	AAZ94182 (94%)	400017588	000000436	X
PIN I	PI3172	Marabel	31-L045172-138-003-M08-unis.fasta	RecName: Full=Proteinase inhibitor 1; AltName: Full=Proteinase inhibitor I; Flags: Precursor >gi|21559|emb|CAA78259.1| proteinase inhibitor I [Solanum tuberosum]	Q00783 (96%)	400012089	000000942	?
PIN I	PI5564	Omega	55-L045664-141-001-N14-unis.fasta	RecName: Full=Proteinase inhibitor 1; AltName: Full=Proteinase inhibitor I; Flags: Precursor >gi|21559|emb|CAA78259.1| proteinase inhibitor I [Solanum tuberosum]	Q00783 (96%)	400012089	000000942	?
PIN I	PI6236	Solara	62-L045236-140-002-L16-unis.fasta	proteinase inhibitor I [Solanum tuberosum]	AAA69780 (97%)	400012089	000000942	?
PIN I	PI7718	Verdi	77-L045818-143-003-I19-unis.fasta	RecName: Full=Proteinase inhibitor 1; AltName: Full=Proteinase inhibitor I; Flags: Precursor >gi|21559|emb|CAA78259.1| proteinase inhibitor I [Solanum tuberosum]	Q00783 (95%)	400012089	000000942	?
PIN I	PI8563	Omega	85-L045663-141-001-J21-unis.fasta	proteinase inhibitor 1 PPI2C1A [Solanum tuberosum]	AAZ08246 (99%)	400012089	000000942	?
PIN I	PI9478	Allians	94-L045178-139-001-L24-unis.fasta	RecName: Full=Proteinase inhibitor 1; AltName: Full=Proteinase inhibitor I; Flags: Precursor >gi|21559|emb|CAA78259.1| proteinase inhibitor I [Solanum tuberosum]	Q00783 (96%)	400012089	000000942	?
PIN II	PI0245	Verdi	02-L045745-143-002-C01-unis.fasta	proteinase inhibitor [Solanum tuberosum]	ABY71839 (99%)	400009268	000000119	XI
PIN II	PI1935	Solara	19-L045235-140-002-F05-unis.fasta	putative proteinase inhibitor type II [Solanum tuberosum]	ABR29625 (99%)	400009268	000000119	XI
PIN II	PI5006	Allians	50-L045206-139-003-C13-unis.fasta	proteinase inhibitor [Solanum tuberosum]	ABY71839 (99%)	400009268	000000119	XI
PIN II	PI5736	Solara	57-L045236-140-002-B16-unis.fasta	putative proteinase inhibitor type II [Solanum tuberosum]	ABR29625 (99%)	400009268	000000119	XI
PIN II	PI1130	Melba	11-L045030-136-002-E04-unis.fasta	proteinase inhibitor II [Solanum tuberosum] >gi|21524|emb|CAA27408.1| unnamed protein product [Solanum tuberosum] >gi|225382|prf||1301308A proteinase inhibitor II	CAA27730 (100%)	400004547	000000400	III
PIN II	PI3752	Marabel	37-L045152-138-001-J10-unis.fasta	RecName: Full=Proteinase inhibitor type-2 P303.51; AltName: Full=Proteinase inhibitor type II P303.51; Flags: Precursor >gi|576529|gb|AAA53278.1| proteinase inhibitor II [Solanum tuberosum]	Q41488 (100%)	400004547	000000400	III
PIN II	PI4434	Solara	44-L045234-140-002-G12-unis.fasta	proteinase inhibitor II protein [Solanum phureja] >gi|41387699|gb|AAS01731.1| proteinase inhibitor 2 protein [Solanum phureja]	AAO88244 (99%)	400004547	000000400	III
PIN II	PI6669	Elfe	66-L045869-145-003-C17-unis.fasta	proteinase inhibitor II protein [Solanum phureja] >gi|41387699|gb|AAS01731.1| proteinase inhibitor 2 protein [Solanum phureja]	AAO88244 (99%)	400004547	000000400	III
PIN II	PI7351	Marabel	73-L045151-138-001-B19-unis.fasta	proteinase inhibitor II [Solanum tuberosum] >gi|21524|emb|CAA27408.1| unnamed protein product [Solanum tuberosum] >gi|225382|prf||1301308A proteinase inhibitor II	CAA27730 (99%)	400004547 400015289 400004548 400004549 400015290	000000127 000000400 000000400 000000127	III
PME I	PI4329	Melba	43-L045029-136-002-E11-unis.fasta	invertase/pectin methylesterase inhibitor family protein / DC 1.2 homolog (FL5-2I22) [Arabidopsis thaliana] >gi|14423454|gb|AAK62409.1|AF386964_1 ripening-related protein-like; contains similarity to pectinesterase [Arabidopsis thaliana] >gi|8809648|dbj|B	NP_201041 (95%)	400010809	000000376	XII
PME I	PI1891	Lady Claire	18-L045091-137-001-C05-unis.fasta	21 kDa protein precursor, putative [Ricinus communis]	XP_002510932 (95%)	400010809	000000376	XII
PME I	PI3213	Solara	32-L045213-140-001-P08-unis.fasta	invertase/pectin methylesterase inhibitor family protein / DC 1.2 homolog (FL5-2I22) [Arabidopsis thaliana] >gi|14423454|gb|AAK62409.1|AF386964_1 ripening-related protein-like; contains similarity to pectinesterase [Arabidopsis thaliana] >gi|8809648|dbj|B	NP_201041 (92%)	400010809	000000376	XII
PME I	PI3699	Lady Claire	36-L045099-137-003-G09-unis.fasta	21 kDa protein precursor, putative [Ricinus communis]	XP_002510932 (93%)	400010809	000000376	XII
PME I	PI5369	Marabel	53-L045169-138-002-J13-unis.fasta	invertase/pectin methylesterase inhibitor family protein / DC 1.2 homolog (FL5-2I22) [Arabidopsis thaliana] >gi|14423454|gb|AAK62409.1|AF386964_1 ripening-related protein-like; contains similarity to pectinesterase [Arabidopsis thaliana] >gi|8809648|dbj|B	NP_201041 (95%)	400010809	000000376	XII
PME I	PI6230	Melba	62-L045030-136-002-K16-unis.fasta	invertase/pectin methylesterase inhibitor family protein / DC 1.2 homolog (FL5-2I22) [Arabidopsis thaliana] >gi|14423454|gb|AAK62409.1|AF386964_1 ripening-related protein-like; contains similarity to pectinesterase [Arabidopsis thaliana] >gi|8809648|dbj|B	NP_201041 (95%)	400010809	000000376	XII
PME I	PI7531	Melba	75-L045031-136-002-F19-unis.fasta	invertase/pectin methylesterase inhibitor family protein / DC 1.2 homolog (FL5-2I22) [Arabidopsis thaliana] >gi|14423454|gb|AAK62409.1|AF386964_1 ripening-related protein-like; contains similarity to pectinesterase [Arabidopsis thaliana] >gi|8809648|dbj|B	NP_201041 (95%)	400010809	000000376	XII
PME I	PI5710	Melba	57-L045010-136-001-A16-unis.fasta	invertase inhibitor [Solanum tuberosum]	ACO35697 (98%)	400004616	000000114	XII
PME I	PI8446	Verdi	84-L045746-143-002-G22-unis.fasta	invertase inhibitor [Solanum tuberosum]	ACO35697 (95%)	400004616	000000114	XII
PME I	PI1261	Omega	12-L045661-141-001-G03-unis.fasta	putative invertase inhibitor precursor [Solanum tuberosum]	AAX63189 (99%)	400004617	000000114	XII
Metallocarboxypeptidase inhibitor	PI1176	Omega	11-L045676-141-003-E04-unis.fasta	metallocarboxypeptidase inhibitor precursor [Solanum tuberosum] >gi|73920941|gb|AAZ94194.1| metallocarboxypeptidase inhibitor precursor [Solanum tuberosum]	AAZ94180 (93%)	400031877 400000678 400006162	000001127 000000262 000000413	VII
Metallocarboxypeptidase inhibitor	PI1652	Breeding Clone 18	16-L045752-144-002-P03-unis.fasta	metallocarboxypeptidase inhibitor [Solanum tuberosum]	BAA21495 (99%)	400031877 400000678 400006162	000001127 000000262 000000413	VII
Metallocarboxypeptidase inhibitor	PI1684	Breeding Clone 18	16-L045684-144-001-P03-unis.fasta	metallocarboxypeptidase inhibitor [Solanum tuberosum]	BAA21495 (96%)	400000678 400031877 400006162	000000262 000001127 000000413	VII
Metallocarboxypeptidase inhibitor	PI1939	Verdi	19-L045739-143-001-F06-unis.fasta	putative metallocarboxypeptidase inhibitor; similar to tomato fruit-specific protein, Swiss-Prot Accession Number P14903 [Solanum tuberosum] >gi|2257607|dbj|BAA21494.1| metallocarboxypeptidase inhibitor [Solanum tuberosum] >gi|1588681|prf||2209283A GM7 pr	AAC49601 (99%)	400000678 400031877 400006162	000000262 000001127 000000413	VII
Metallocarboxypeptidase inhibitor	PI2276	Eurobeta	22-L045776-142-002-K05-unis.fasta	putative metallocarboxypeptidase inhibitor; similar to tomato fruit-specific protein, Swiss-Prot Accession Number P14903 [Solanum tuberosum] >gi|2257607|dbj|BAA21494.1| metallocarboxypeptidase inhibitor [Solanum tuberosum] >gi|1588681|prf||2209283A GM7 pr	AAC49601 (100%)	400000678 400006162 400031877	000000262 000000413 000001127	VII
Metallocarboxypeptidase inhibitor	PI4092	Lady Claire	40-L045092-137-001-O10-unis.fasta	metallocarboxypeptidase inhibitor [Solanum tuberosum]	BAA21493 (99%)	400000678 400031877 400006162	000000262 000001127 000000413	VII
Metallocarboxypeptidase inhibitor	PI4038	Solara	40-L045238-140-003-O10-unis.fasta	putative metallocarboxypeptidase inhibitor; similar to tomato fruit-specific protein, Swiss-Prot Accession Number P14903 [Solanum tuberosum] >gi|2257607|dbj|BAA21494.1| metallocarboxypeptidase inhibitor [Solanum tuberosum] >gi|1588681|prf||2209283A GM7 pr	AAC49601 (99%)	400000678 400006162 400031877	000000262 000000413 000001127	VII
Defensin	PI9650	Marabel	96-L045150-138-001-O24-unis.fasta	protease inhibitor-related protein [Solanum tuberosum]	ACJ26760 (96%)	400015129 400015130	000001004	?
Defensin	PI0572	Marabel	05-L045172-138-003-I02-unis.fasta	protease inhibitor-related protein [Solanum tuberosum]	ACJ26760 (92%)	400015129 400015130	000001004	?
Defensin	PI2896	Lady Claire	28-L045096-137-002-G08-unis.fasta	protease inhibitor-related protein [Solanum tuberosum]	ACJ26760 (96%)	400015129 400015130	000001004	?
Defensin	PI8491	Lady Claire	84-L045091-137-001-G21-unis.fasta	protease inhibitor-related protein [Solanum tuberosum]	ACJ26760 (96%)	400015129 400015130	000001004	?
Defensin	PI1733	Melba	17-L045033-136-003-A05-unis.fasta	protease inhibitor-related protein [Solanum tuberosum]	ACJ26760 (95%)	400015130 400015129	000001004	?
Defensin	PI3912	Solara	39-L045212-140-001-N09-unis.fasta	protease inhibitor-related protein [Solanum tuberosum]	ACJ26760 (96%)	400015130 400015129	000001004	?
Defensin	PI4341	Eurobeta	43-L045741-142-001-E12-unis.fasta	protease inhibitor-related protein [Solanum tuberosum]	ACJ26760 (99%)	400015130 400015129	000001004	?
RNase E inhibitor	PI1479	Eurobeta	14-L045779-142-002-L04-unis.fasta	ribonuclease activity regulator protein RraA [Cupriavidus taiwanensis] >gi|226703216|sp|B3R2J3.1|RRAA_CUPTR RecName: Full=Regulator of ribonuclease activity A >gi|193223704|emb|CAQ69711.1| ribonuclease E (RNase E) inhibitor protein [Cupriavidus taiwanensi	YP_002005776 (98%)	400029499	000000189	IV
RNase E inhibitor	PI2940	Eurobeta	29-L045740-142-001-I07-unis.fasta	ribonuclease activity regulator protein RraA [Cupriavidus taiwanensis] >gi|226703216|sp|B3R2J3.1|RRAA_CUPTR RecName: Full=Regulator of ribonuclease activity A >gi|193223704|emb|CAQ69711.1| ribonuclease E (RNase E) inhibitor protein [Cupriavidus taiwanensi	YP_002005776 (98%)	400029499	000000189	IV
RNase E inhibitor	PI3850	Breeding Clone 18	38-L045750-144-002-K09-unis.fasta	ribonuclease activity regulator protein RraA [Cupriavidus taiwanensis] >gi|226703216|sp|B3R2J3.1|RRAA_CUPTR RecName: Full=Regulator of ribonuclease activity A >gi|193223704|emb|CAQ69711.1| ribonuclease E (RNase E) inhibitor protein [Cupriavidus taiwanensi	YP_002005776 (98%)	400029499	000000189	IV
RNase E inhibitor	PI8011	Solara	80-L045211-140-001-O20-unis.fasta	ribonuclease activity regulator protein RraA [Cupriavidus taiwanensis] >gi|226703216|sp|B3R2J3.1|RRAA_CUPTR RecName: Full=Regulator of ribonuclease activity A >gi|193223704|emb|CAQ69711.1| ribonuclease E (RNase E) inhibitor protein [Cupriavidus taiwanensi	YP_002005776 (98%)	400029499	000000189	IV
Apoptosis inhibitor	PI7195	Eurobeta	71-L045795-142-003-M18-unis.fasta	Apoptosis inhibitor, putative [Ricinus communis] >gi|223538216|gb|EEF39825.1| Apoptosis inhibitor, putative [Ricinus communis]	XP_002522525 (97%)	n.d.	n.d.	n.d.
Apoptosis inhibitor	PI9149	Marabel	91-L045149-138-001-E23-unis.fasta	Apoptosis inhibitor, putative [Ricinus communis] >gi|223538216|gb|EEF39825.1| Apoptosis inhibitor, putative [Ricinus communis]	XP_002522525 (98%)	400021469	000000122	II
GDP diss. Inhibitor	PI4345	Verdi	43-L045745-143-002-E11-unis.fasta	GDP dissociation inhibitor 1 [Solanum chilense]	AAW78520 (89%)	400013714	000000132	VIII
GDP diss. Inhibitor	PI7076	Eurobeta	70-L045776-142-002-K17-unis.fasta	GDP dissociation inhibitor 1 [Solanum chilense]	AAW78520 (97%)	400013714	000000132	VIII
MIF protein	PI1937	Verdi	19-L045737-143-001-E06-unis.fasta	macrophage migration inhibitory factor family protein / MIF family protein [Arabidopsis thaliana] >gi|7327824|emb|CAB82281.1| light-inducible protein ATLS1 [Arabidopsis thaliana] >gi|17065566|gb|AAL32937.1| light-inducible protein ATLS1 [Arabidopsis thali	NP_195785 (98%)	400015887	000000446	X
MIF protein	PI4651	Elfe	46-L045851-145-002-K11-unis.fasta	macrophage migration inhibitory factor family protein / MIF family protein [Arabidopsis thaliana] >gi|7327824|emb|CAB82281.1| light-inducible protein ATLS1 [Arabidopsis thaliana] >gi|17065566|gb|AAL32937.1| light-inducible protein ATLS1 [Arabidopsis thali	NP_195785 (100%)	400015887	000000446	X
put. PPA 2A inhibitor	PI2485	Breeding Clone 18	24-L045685-144-001-P06-unis.fasta	Putative phospatase 2A inhibitor [Arabidopsis thaliana]	AAF27100 (96%)	400033079	000000180	VI
put. PPA 2A inhibitor	PI4251	Marabel	42-L045151-138-001-D11-unis.fasta	Putative phospatase 2A inhibitor [Arabidopsis thaliana]	AAF27100 (92%)	400033079	000000180	VI
put. PPA 2A inhibitor	PI5176	Eurobeta	51-L045776-142-002-E13-unis.fasta	Putative phospatase 2A inhibitor [Arabidopsis thaliana]	AAF27100 (95%)	400006933	000000241	II
BAX inhibitor	PI0703	Allians	07-L045203-139-002-M02-unis.fasta	Bax inhibitor [Solanum lycopersicum]	AAR28754 (96%)	400026250	000000292	VIII
BAX inhibitor	PI7638	Solara	76-L045238-140-003-G20-unis.fasta	Transmembrane BAX inhibitor motif-containing protein, putative [Ricinus communis] >gi|223535910|gb|EEF37569.1| Transmembrane BAX inhibitor motif-containing protein, putative [Ricinus communis]	XP_002524726 (96%)	400019313	000000110	IX
other	PI4869	Elfe	48-L045869-145-003-O11-unis.fasta	proteasome inhibitor-related [Arabidopsis thaliana]	NP_974426 (92%)	400024265	000000021	IX
other	PI5136	Solara	51-L045236-140-002-F14-unis.fasta	serpin, putative / serine protease inhibitor, putative [Arabidopsis thaliana] >gi|75313047|sp|Q9S7T8.1|SPZX_ARATH RecName: Full=Serpin-ZX; AltName: Full=ArathZx; AltName: Full=Serpin-1; AltName: Full=AtSerpin1 >gi|5668792|gb|AAD46018.1|AC007519_3 Strong s	NP_175202 (98%)	400008034	000000184	IV
other	PI6203	Allians	62-L045203-139-002-K16-unis.fasta	kip-related cyclin-dependent kinase inhibitor 2 [Populus trichocarpa] >gi|222847436|gb|EEE84983.1| kip-related cyclin-dependent kinase inhibitor 2 [Populus trichocarpa]	XP_002300178 (95%)	400007708	000000114	XII
other	PI6476	Allians	64-L045176-139-001-O16-unis.fasta	RecName: Full=Pectinesterase/pectinesterase inhibitor PPE8B; Includes: RecName: Full=Pectinesterase inhibitor PPE8B; AltName: Full=Pectin methylesterase inhibitor PPE8B; Includes: RecName: Full=Pectinesterase PPE8B; Short=PE PPE8B; AltName: Full=Pectin me	Q43062 (?)	400015933	000000058	VII
other	PI7772	Marabel	77-L045172-138-003-I20-unis.fasta	protease inhibitor/seed storage/lipid transfer protein family protein [Tamarix hispida]	ACM78616 (95%)	400004782	000000201	VIII
other	PI4769			Neuronal nitric oxide synthase inhibitor
			Selected for functional analysis

## Sheet: Supplement Table 1
Molecular and General Genomics. Novel in Vitro Inhibitory Functions of Potato Tuber Proteinaceous Inhibitors. Matthias Fischer 1, Markus Kuckenberg 1, Robin Kastilan 2, Jost Muth 2, Christiane Gebhardt 1. 1 Max-Planck Institute for Plant Breeding Research, Carl von Linné Weg 10, 50829 Cologne, Germany; 2 Fraunhofer Institute for Molecular Biology and Applied Ecology, Forckenbeckstraße 6, 52074 Aa…
Type	Name	Cultivar source	GenBank accession	Protein annotation	Most similar GenBank accession (May 2014)	% protein identity to GenBank accession	Locus (PGSC0003DMG) a	Chromosome position
Apoptosis inhibitor	PI7195	Eurobeta	KJ788071	PREDICTED: apoptosis inhibitor 5-like [Solanum tuberosum]	XP_006360054	99	not annotated	chr10:2122804..2136239
Apoptosis inhibitor	PI9149	Marabel	KJ788072	PREDICTED: apoptosis inhibitor 5-like [Solanum tuberosum]	XP_006361053	99	not annotated	chr10:4457045..4449245
BAX inhibitor	PI0703	Allians	KJ788073	Bax inhibitor [Solanum lycopersicum] >gi|39579116|gb|AAR28754.1| Bax inhibitor [Solanum lycopersicum]	NP_001234450	99	400026250	chr08:51138490..51135540
BAX inhibitor	PI7638	Solara	KJ788074	BI1-like protein-like [ Solanum tuberosum (potato) ]	XP_006349714	99	400019313	chr09:48187810..48184170
Defensin	PI3912	Solara	KJ788078	PREDICTED: defensin-like protein P322-like [Solanum lycopersicum] >gi|133711827|gb|ABO36643.1| defensin protein [Solanum pimpinellifolium]	XP_004242750	93	400015130 400015129	not anchored
Defensin	PI0572	Marabel	KJ788075	PREDICTED: defensin-like protein P322-like [Solanum lycopersicum] >gi|133711827|gb|ABO36643.1| defensin protein [Solanum pimpinellifolium]	XP_004242750	90	400015129 400015130	not anchored
Defensin	PI4341	Eurobeta	KJ788079	protease inhibitor-related protein [Solanum tuberosum]	AFW90621	100	400015130 400015129	not anchored
Defensin	PI1733	Melba	KJ788076	protease inhibitor-related protein [Solanum tuberosum]	AFW90621	95	400015130 400015129	not anchored
Defensin	PI2896	Lady Claire	KJ788077	protease inhibitor-related protein [Solanum tuberosum]	ACJ26760	91	400015129 400015130	not anchored
Defensin	PI8491	Lady Claire	KJ788080	protease inhibitor-related protein [Solanum tuberosum]	ACJ26760	92	400015129 400015130	not anchored
Defensin	PI9650	Marabel	KJ788081	protease inhibitor-related protein [Solanum tuberosum]	ACJ26760	92	400015129 400015130	not anchored
KTI-A	PI8311	Solara	KJ788095	PREDICTED: serine protease inhibitor 1-like [Solanum lycopersicum]	XP_004235415	90	400009513	chr03:49930840..49930060
KTI-A	PI0975	Allians	KJ788082	Kunitz-type enzyme inhibitor P4E1 precursor [Solanum tuberosum] >gi|24745611|dbj|BAC23032.1| cathepsin D inhibitor [Solanum tuberosum]	NP_001274866	100	400009513	chr03:49930840..49930060
KTI-A	PI4875	Omega	KJ788083	RecName: Full=Aspartic protease inhibitor 1; Short=pA1; AltName: Full=STPIA; AltName: Full=STPID; AltName: Full=gCDI-A1; Flags: Precursor >gi|994781|dbj|BAA04151.1| proteinase inhibitor [Solanum tuberosum]	Q41480	88	400009513	chr03:49930840..49930060
KTI-A	PI6033	Solara	KJ788091	RecName: Full=Aspartic protease inhibitor 1; Short=pA1; AltName: Full=STPIA; AltName: Full=STPID; AltName: Full=gCDI-A1; Flags: Precursor >gi|994781|dbj|BAA04151.1| proteinase inhibitor [Solanum tuberosum]	Q41480	100	400009511	chr03:44035260..44035940
KTI-A	PI2850	Breeding Clone 18	KJ788086	RecName: Full=Aspartic protease inhibitor 1; Short=pA1; AltName: Full=STPIA; AltName: Full=STPID; AltName: Full=gCDI-A1; Flags: Precursor >gi|994781|dbj|BAA04151.1| proteinase inhibitor [Solanum tuberosum]	Q41480	92	400009511	chr03:44035260..44035940
KTI-A	PI0538	Solara	KJ788084	RecName: Full=Aspartic protease inhibitor 4; AltName: Full=API-13; Short=PI13; Flags: Precursor [Solanum tuberosum]	Q43645	100	400009511	chr03:44035260..44035940
KTI-A	PI0875	Allians	KJ788085	RecName: Full=Aspartic protease inhibitor 7; AltName: Full=Cathepsin D inhibitor p749; Flags: Precursor >gi|470323|gb|AAA18564.1| cathepsin D inhibitor protein [Solanum tuberosum]	NP_001275020	93	400009511	chr03:44035260..44035940
KTI-A	PI3870	Omega	KJ788087	RecName: Full=Aspartic protease inhibitor 7; AltName: Full=Cathepsin D inhibitor p749; Flags: Precursor >gi|470323|gb|AAA18564.1| cathepsin D inhibitor protein [Solanum tuberosum]	NP_001275020	95	400009511	chr03:44035260..44035940
KTI-A	PI4270	Omega	KJ788090	RecName: Full=Aspartic protease inhibitor 7; AltName: Full=Cathepsin D inhibitor p749; Flags: Precursor >gi|470323|gb|AAA18564.1| cathepsin D inhibitor protein [Solanum tuberosum]	NP_001275020	99	400009511	chr03:44035260..44035940
KTI-A	PI9070	Omega	KJ788094	RecName: Full=Aspartic protease inhibitor 7; AltName: Full=Cathepsin D inhibitor p749; Flags: Precursor >gi|470323|gb|AAA18564.1| cathepsin D inhibitor protein [Solanum tuberosum]	NP_001275020	94	400009511	chr03:44035260..44035940
KTI-A	PI3913	Solara	KJ788088	Kunitz-type protease inhibitor precursor [Solanum tuberosum] >gi|73920939|gb|AAZ94193.1| Kunitz-type protease inhibitor precursor [Solanum tuberosum]	NP_001275465	96	400009511	chr03:44035260..44035940
KTI-A	PI4063	Omega	KJ788089	Kunitz-type enzyme inhibitor P4E1 precursor [Solanum tuberosum] >gi|24745611|dbj|BAC23032.1| cathepsin D inhibitor [Solanum tuberosum]	NP_001274866	91	400009511	chr03:44035260..44035940
KTI-A	PI6137	Verdi	KJ788092	RecName: Full=Aspartic protease inhibitor 7; AltName: Full=Cathepsin D inhibitor p749; Flags: Precursor >gi|470323|gb|AAA18564.1| cathepsin D inhibitor protein [Solanum tuberosum]	NP_001275020	95	400009511 400009513	chr03:44035260..44035940 chr03:49930840..49930060
KTI-A	PI7704	Allians	KJ788093	aspartic protease inhibitor 5-like [Solanum tuberosum]	XP_006362668	99	400009513 400009511	chr03:49930840..49930060 chr03:44035260..44035940
KTI-B	PI4435	Solara	KJ788109	putative Kunitz-type proteinase inhibitor [Solanum tuberosum]	AAM21645	100	400010128	chr03:43945790..43944960
KTI-B	PI7911	Solara	KJ788120	putative Kunitz-type proteinase inhibitor [Solanum tuberosum]	AAM21645	100	400010128	chr03:43945790..43944960
KTI-B	PI0247	Verdi	KJ788096	putative Kunitz-type proteinase inhibitor [Solanum tuberosum]	AAM21645	91	400010128	chr03:43945790..43944960
KTI-B	PI5969	Omega	KJ788113	putative Kunitz-type proteinase inhibitor [Solanum tuberosum]	AAM21645	83	400010128	chr03:43945790..43944960
KTI-B	PI3076	Allians	KJ788107	putative Kunitz-type proteinase inhibitor [Solanum tuberosum]	AAM21645	97	400010128	chr03:43945790..43944960
KTI-B	PI0935	Solara	KJ788098	RecName: Full=Probable serine protease inhibitor 6; AltName: Full=AM66; Flags: Precursor >gi|930360|gb|AAC49602.1| Kunitz-type proteinase inhibitor [Solanum tuberosum]	Q41433	99	400010128	chr03:43945790..43944960
KTI-B	PI7333	Solara	KJ788118	RecName: Full=Probable serine protease inhibitor 6; AltName: Full=AM66; Flags: Precursor >gi|930360|gb|AAC49602.1| Kunitz-type proteinase inhibitor [Solanum tuberosum]	Q41433	99	400010128	chr03:43945790..43944960
KTI-B	PI0545	Verdi	KJ788097	RecName: Full=Serine protease inhibitor 5; AltName: Full=gCDI-B1; Flags: Precursor >gi|994782|dbj|BAA04152.1| proteinase inhibitor [Solanum tuberosum] >gi|82400112|gb|ABB72795.1| Kunitz-type protease inhibitor-like protein [Solanum tuberosum]	Q41484	100	400010128	chr03:43945790..43944960
KTI-B	PI5918	Verdi	KJ788114	RecName: Full=Serine protease inhibitor 5; AltName: Full=gCDI-B1; Flags: Precursor >gi|994782|dbj|BAA04152.1| proteinase inhibitor [Solanum tuberosum] >gi|82400112|gb|ABB72795.1| Kunitz-type protease inhibitor-like protein [Solanum tuberosum]	Q41484	98	400010128	chr03:43945790..43944960
KTI-B	PI2734	Solara	KJ788106	RecName: Full=Serine protease inhibitor 1; AltName: Full=PSPI-21; AltName: Full=PSPI-21-6.3; Contains: RecName: Full=Serine protease inhibitor 1 chain A; Contains: RecName: Full=Serine protease inhibitor 1 chain B; Flags: Precursor >gi|20386383|gb|AAM21646.1|AF495585_1 putative Kunitz-type proteinase inhibitor [Solanum tuberosum]	P58514	100	400010128	chr03:43945790..43944960
KTI-B	PI1513	Solara	KJ788099	RecName: Full=Serine protease inhibitor 1; AltName: Full=PSPI-21; AltName: Full=PSPI-21-6.3; Contains: RecName: Full=Serine protease inhibitor 1 chain A; Contains: RecName: Full=Serine protease inhibitor 1 chain B; Flags: Precursor >gi|20386383|gb|AAM21646.1|AF495585_1 putative Kunitz-type proteinase inhibitor [Solanum tuberosum]	P58514	97	400010128	chr03:43945790..43944960
KTI-B	PI2637	Solara	KJ788105	Kunitz-type protease inhibitor precursor [Solanum tuberosum]	NP_001275427	100	400010128	chr03:43945790..43944960
KTI-B	PI2012	Solara	KJ788100	Kunitz-type protease inhibitor precursor [Solanum tuberosum]	NP_001275427	99	400010128	chr03:43945790..43944960
KTI-B	PI3002	Allians	KJ788108	Kunitz-type protease inhibitor precursor [Solanum tuberosum]	NP_001275427	99	400010128	chr03:43945790..43944960
KTI-B	PI9003	Allians	KJ788125	Kunitz-type protease inhibitor precursor [Solanum tuberosum]	NP_001275427	98	400010128	chr03:43945790..43944960
KTI-B	PI7993	Lady Claire	KJ788119	Kunitz-type protease inhibitor precursor [Solanum tuberosum]	NP_001275427	97	400010128	chr03:43945790..43944960
KTI-B	PI4583	Breeding Clone 18	KJ788110	Kunitz-type protease inhibitor precursor [Solanum tuberosum]	NP_001275427	97	400010128	chr03:43945790..43944960
KTI-B	PI8338	Solara	KJ788123	Kunitz-type protease inhibitor precursor [Solanum tuberosum]	NP_001275427	97	400010128	chr03:43945790..43944960
KTI-B	PI8087	Breeding Clone 18	KJ788121	Kunitz-type protease inhibitor precursor [Solanum tuberosum]	NP_001275427	96	400010128	chr03:43945790..43944960
KTI-B	PI2419	Verdi	KJ788103	Kunitz-type protease inhibitor precursor [Solanum tuberosum]	NP_001275427	91	400010128	chr03:43945790..43944960
KTI-B	PI2112	Melba	KJ788102	putative kunitz-type proteinase inhibitor precursor P1H5 [Solanum tuberosum]	AAM10743	100	400010128	chr03:43945790..43944960
KTI-B	PI2568	Omega	KJ788104	putative kunitz-type proteinase inhibitor precursor P1H5 [Solanum tuberosum]	AAM10743	99	400010128	chr03:43945790..43944960
KTI-B	PI8234	Solara	KJ788122	putative kunitz-type proteinase inhibitor precursor P1H5 [Solanum tuberosum]	AAM10743	99	400010128	chr03:43945790..43944960
KTI-B	PI4587	Breeding Clone 18	KJ788111	proteinase inhibitor [Solanum tuberosum]	BAA04150	96	400010128	chr03:43945790..43944960
KTI-B	PI2034	Solara	KJ788101	Kunitz-type protease inhibitor precursor [Solanum tuberosum]	NP_001275101	100	400010128	chr03:43945790..43944960
KTI-B	PI8383	Breeding Clone 18	KJ788124	Kunitz-type protease inhibitor precursor [Solanum tuberosum]	NP_001275101	93	400010128	chr03:43945790..43944960
KTI-B	PI5887	Breeding Clone 18	KJ788112	Kunitz-type protease inhibitor precursor [Solanum tuberosum]	NP_001275101	92	400010128	chr03:43945790..43944960
KTI-B	PI9007	Allians	KJ788126	RecName: Full=Serine protease inhibitor 7; AltName: Full=PIGEN1; Short=PIG; AltName: Full=STPIA; AltName: Full=STPIB; AltName: Full=pF4; AltName: Full=pKEN14-28; AltName: Allergen=Sola t 4; Flags: Precursor >gi|994779|dbj|BAA04149.1| proteinase inhibitor [Solanum tuberosum]	P30941	100	400010128	chr03:43945790..43944960
KTI-B	PI9234	Melba	KJ788128	RecName: Full=Serine protease inhibitor 7; AltName: Full=PIGEN1; Short=PIG; AltName: Full=STPIA; AltName: Full=STPIB; AltName: Full=pF4; AltName: Full=pKEN14-28; AltName: Allergen=Sola t 4; Flags: Precursor >gi|994779|dbj|BAA04149.1| proteinase inhibitor [Solanum tuberosum]	P30941	100	400010128	chr03:43945790..43944960
KTI-B	PI6295	Lady Claire	KJ788115	RecName: Full=Serine protease inhibitor 7; AltName: Full=PIGEN1; Short=PIG; AltName: Full=STPIA; AltName: Full=STPIB; AltName: Full=pF4; AltName: Full=pKEN14-28; AltName: Allergen=Sola t 4; Flags: Precursor >gi|994779|dbj|BAA04149.1| proteinase inhibitor [Solanum tuberosum]	P30941	99	400010128	chr03:43945790..43944960
KTI-B	PI9142	Eurobeta	KJ788127	RecName: Full=Serine protease inhibitor 7; AltName: Full=PIGEN1; Short=PIG; AltName: Full=STPIA; AltName: Full=STPIB; AltName: Full=pF4; AltName: Full=pKEN14-28; AltName: Allergen=Sola t 4; Flags: Precursor >gi|994779|dbj|BAA04149.1| proteinase inhibitor [Solanum tuberosum]	P30941	99	400010128	chr03:43945790..43944960
KTI-B	PI7252	Breeding Clone 18	KJ788117	RecName: Full=Serine protease inhibitor 7; AltName: Full=PIGEN1; Short=PIG; AltName: Full=STPIA; AltName: Full=STPIB; AltName: Full=pF4; AltName: Full=pKEN14-28; AltName: Allergen=Sola t 4; Flags: Precursor >gi|994779|dbj|BAA04149.1| proteinase inhibitor [Solanum tuberosum]	P30941	98	400010128	chr03:43945790..43944960
KTI-B	PI6362	Omega	KJ788116	RecName: Full=Serine protease inhibitor 7; AltName: Full=PIGEN1; Short=PIG; AltName: Full=STPIA; AltName: Full=STPIB; AltName: Full=pF4; AltName: Full=pKEN14-28; AltName: Allergen=Sola t 4; Flags: Precursor >gi|994779|dbj|BAA04149.1| proteinase inhibitor [Solanum tuberosum]	P30941	97	400010128	chr03:43945790..43944960
KTI-C	PI0752	Marabel	KJ788129	putative Kunitz-type tuber invertase inhibitor precursor, partial [Solanum tuberosum]	AAL60243	100	400010146 400010143 400010139	chr03:49448370..49449150 chr03:49548300..49549150 chr03:49644580..49645250
KTI-C	PI5610	Solara	KJ788138	putative cysteine proteinase inhibitor precursor 1423 [Solanum tuberosum]	AAM10492	100	400010146 400010143 400010139	chr03:49448370..49449150 chr03:49548300..49549150 chr03:49644580..49645250
KTI-C	PI8535	Solara	KJ788134	putative Kunitz-type tuber invertase inhibitor precursor, partial [Solanum tuberosum]	AAL60243	98	400010146 400010143 400010139	chr03:49448370..49449150 chr03:49548300..49549150 chr03:49644580..49645250
KTI-C	PI1410	Solara	KJ788130	putative Kunitz-type tuber invertase inhibitor [Solanum tuberosum]	AAT06054	99	400010146 400010143 400010139	chr03:49448370..49449150 chr03:49548300..49549150 chr03:49644580..49645250
KTI-C	PI4202	Allians	KJ788131	putative Kunitz-type tuber invertase inhibitor [Solanum tuberosum]	AAL60242	99	400010146 400010143 400010139	chr03:49448370..49449150 chr03:49548300..49549150 chr03:49644580..49645250
KTI-C	PI5446	Verdi	KJ788135	putative Kunitz-type tuber invertase inhibitor [Solanum tuberosum]	AAT06054	94	400010143 400010139	chr03:49548300..49549150 chr03:49644580..49645250
KTI-C	PI7551	Breeding Clone 18	KJ788132	putative Kunitz-type tuber invertase inhibitor [Solanum tuberosum]	AAL60242	99	400010146	chr03:49448370..49449150
KTI-C	PI7869	Omega	KJ788133	putative Kunitz-type tuber invertase inhibitor [Solanum tuberosum]	AAL60242	99	400010146	chr03:49448370..49449150
KTI-C	PI5636	Verdi	KJ788139	putative Kunitz-type tuber invertase inhibitor precursor [Solanum tuberosum]	XP_006353928	92	400010146	chr03:49448370..49449150
KTI-C	PI1645	Verdi	KJ788136	RecName: Full=Cysteine protease inhibitor 1; AltName: Full=P340; AltName: Full=P34021; AltName: Full=PCPI 8.3; Flags: Precursor	P20347	94	400010143 400010139 400010146	chr03:49548300..49549150 chr03:49644580..49645250 chr03:49448370..49449150
KTI-C	PI5278	Eurobeta	KJ788137	RecName: Full=Cysteine protease inhibitor 9; AltName: Full=PKIX; AltName: Full=pT1; Flags: Precursor >gi|21589|emb|CAA40197.1| put. trypsin inhibitor [Solanum tuberosum]	Q00652	98	400010143 400010139 400010146	chr03:49548300..49549150 chr03:49644580..49645250 chr03:49448370..49449150
KTI-C	PI8929	Melba	KJ788140	RecName: Full=Cysteine protease inhibitor 9; AltName: Full=PKIX; AltName: Full=pT1; Flags: Precursor >gi|21589|emb|CAA40197.1| put. trypsin inhibitor [Solanum tuberosum]	Q00652	95	400010143 400010139 400010146	chr03:49548300..49549150 chr03:49644580..49645250 chr03:49448370..49449150
KTI-D	PI4364	Omega	KJ788141	PREDICTED: 21 kDa seed protein-like [Solanum tuberosum]	XP_006353920	86	400010170	chr03:49838680..49840070
KTI-D	PI5962	Omega	KJ788142	PREDICTED: 21 kDa seed protein-like [Solanum tuberosum]	XP_006353920	88	400010170	chr03:49838680..49840070
KTI-D	PI6345	Verdi	KJ788143	PREDICTED: 21 kDa seed protein-like [Solanum tuberosum]	XP_006353920	88	400010170	chr03:49838680..49840070
KTI-D	PI6570	Omega	KJ788144	PREDICTED: 21 kDa seed protein-like [Solanum tuberosum]	XP_006360287	96	400008546	chr12:55090840..55092330
Metallocarboxypeptidase inhibitor	PI1176	Omega	KJ788145	metallocarboxypeptidase inhibitor precursor [Solanum tuberosum]	NP_001275488	96	400031877 400000678	not anchored chr07:44804950..44806430
Metallocarboxypeptidase inhibitor	PI1684	Breeding Clone 18	KJ788146	metallocarboxypeptidase inhibitor [Solanum tuberosum]	BAA21495	96	400000678 400031877 400006162	chr07:44804950..44806430 not anchored chr07:44717570..44718420
Metallocarboxypeptidase inhibitor	PI4092	Lady Claire	KJ788150	metallocarboxypeptidase inhibitor [Solanum tuberosum]	BAA21493	100	400000678 400031877 400006162	chr07:44804950..44806430 not anchored chr07:44717570..44718420
Metallocarboxypeptidase inhibitor	PI1939	Verdi	KJ788148	putative metallocarboxypeptidase inhibitor; similar to tomato fruit-specific protein, Swiss-Prot Accession Number P14903 [Solanum tuberosum] >gi|2257607|dbj|BAA21494.1| metallocarboxypeptidase inhibitor [Solanum tuberosum] >gi|1588681|prf||2209283A GM7 protein	AAC49601	100	400000678 400031877 400006162	chr07:44804950..44806430 not anchored chr07:44717570..44718420
Metallocarboxypeptidase inhibitor	PI1652	Breeding Clone 18	KJ788147	metallocarboxypeptidase inhibitor [Solanum tuberosum]	BAA21495	97	400031877 400000678 400006162	not anchored chr07:44804950..44806430 chr07:44717570..44718420
Metallocarboxypeptidase inhibitor	PI2276	Eurobeta	KJ788149	putative metallocarboxypeptidase inhibitor; similar to tomato fruit-specific protein, Swiss-Prot Accession Number P14903 [Solanum tuberosum] >gi|2257607|dbj|BAA21494.1| metallocarboxypeptidase inhibitor [Solanum tuberosum] >gi|1588681|prf||2209283A GM7 protein	AAC49601	100	400000678 400006162 400031877	chr07:44804950..44806430 chr07:44717570..44718420 not anchored
Metallocarboxypeptidase inhibitor	PI4038	Solara	KJ788151	putative metallocarboxypeptidase inhibitor; similar to tomato fruit-specific protein, Swiss-Prot Accession Number P14903 [Solanum tuberosum] >gi|2257607|dbj|BAA21494.1| metallocarboxypeptidase inhibitor [Solanum tuberosum] >gi|1588681|prf||2209283A GM7 protein	AAC49601	100	400000678 400006162 400031877	chr07:44804950..44806430 chr07:44717570..44718420 not anchored
MIF protein	PI1937	Verdi	KJ788152	macrophage migration inhibitory factor homolog [Solanum tuberosum]	NP_001275218	100	400015887	chr10:49549300..49552920
MIF protein	PI4651	Elfe	KJ788153	macrophage migration inhibitory factor homolog [Solanum tuberosum]	NP_001275218	100	400015887	chr10:49549300..49552920
other	PI4869	Elfe	KJ788154	PREDICTED: probable proteasome inhibitor-like isoform X1 [Solanum tuberosum]	XP_006340974	92	400024265	chr09:1151300..1158000
other	PI5136	Solara	KJ788155	PREDICTED: serpin-ZX-like [Solanum tuberosum]	XP_006354928	100	400008034	chr04:68779070..68782180
other	PI6203	Allians	KJ788156	PREDICTED: cyclin-dependent kinase inhibitor 4-like [Solanum tuberosum]	XP_006349933	95	400007708	chr12:59129290..59132390
other	PI7772	Marabel	KJ788157	PREDICTED: lipid transfer-like protein VAS-like [Solanum tuberosum]	XP_006355503	100	400004782	chr08:52840620..52844020
PIN I	PI0234	Solara	KJ788158	proteinase inhibitor 1 PPI3A4 [Solanum tuberosum]	AAZ08249	100	400012089	chr09:55671800..55672470
PIN I	PI2435	Solara	KJ788159	proteinase inhibitor 1 PPI3A4 [Solanum tuberosum]	AAZ08249	98	400012089	chr09:55671800..55672470
PIN I	PI3172	Marabel	KJ788160	RecName: Full=Proteinase inhibitor 1; AltName: Full=Proteinase inhibitor I; Flags: Precursor >gi|21559|emb|CAA78259.1| proteinase inhibitor I [Solanum tuberosum]	Q00783	97	400012089	chr09:55671800..55672470
PIN I	PI7718	Verdi	KJ788164	RecName: Full=Proteinase inhibitor 1; AltName: Full=Proteinase inhibitor I; Flags: Precursor >gi|21559|emb|CAA78259.1| proteinase inhibitor I [Solanum tuberosum]	Q00783	91	400012089	chr09:55671800..55672470
PIN I	PI5564	Omega	KJ788161	PREDICTED: serine protease inhibitor isoform X1 [Solanum tuberosum]	XP_006367782	98	400012089	chr09:55671800..55672470
PIN I	PI6013	Solara	KJ788162	PREDICTED: proteinase inhibitor I-B-like [Solanum tuberosum]	XP_006354531	90	400012089	chr09:55671800..55672470
PIN I	PI6236	Solara	KJ788163	proteinase inhibitor I [Solanum tuberosum]	AAA69780	93	400012089	chr09:55671800..55672470
PIN I	PI8563	Omega	KJ788165	PREDICTED: proteinase inhibitor 1 PPI2C1A [Solanum tuberosum]	XP_006367784	100	400012089	chr09:55671800..55672470
PIN I	PI9478	Allians	KJ788166	RecName: Full=Proteinase inhibitor 1; AltName: Full=Proteinase inhibitor I; Flags: Precursor >gi|21559|emb|CAA78259.1| proteinase inhibitor I [Solanum tuberosum]	Q00783	97	400012089	chr09:55671800..55672470
PIN II	PI0245	Verdi	KJ788167	proteinase inhibitor [Solanum tuberosum]	ABY71839	99	400009268	chr11:14406780..14408220
PIN II	PI5006	Allians	KJ788169	proteinase inhibitor [Solanum tuberosum]	ABY71839	99	400009268	chr11:14406780..14408220
PIN II	PI1935	Solara	KJ788168	putative proteinase inhibitor type II [Solanum tuberosum]	AFW90563	99	400009268	chr11:14406780..14408220
PIN II	PI5736	Solara	KJ788170	putative proteinase inhibitor type II [Solanum tuberosum]	AFW90563	99	400009268	chr11:14406780..14408220
PIN II	PI1130	Melba	KJ788171	proteinase inhibitor II [Solanum tuberosum] >gi|21524|emb|CAA27408.1| unnamed protein product [Solanum tuberosum] >gi|334898801|gb|AEH21806.1| proteinase inhibitor II precursor type A-a [Solanum tuberosum] >gi|334898809|gb|AEH21810.1| proteinase inhibitor II precursor type A-a [Solanum tuberosum] >gi|225382|prf||1301308A proteinase inhibitor II	CAA27730	100	400004547	chr03:50056090..50056950
PIN II	PI3752	Marabel	KJ788172	RecName: Full=Proteinase inhibitor type-2 P303.51; AltName: Full=Proteinase inhibitor type II P303.51; Flags: Precursor >gi|576529|gb|AAA53278.1| proteinase inhibitor II [Solanum tuberosum]	Q41488	100	400004547	chr03:50056090..50056950
PIN II	PI4434	Solara	KJ788173	PREDICTED: proteinase inhibitor type-2 P303.51-like [Solanum tuberosum]	XP_006362670	99	400004547	chr03:50056090..50056950
PIN II	PI6669	Elfe	KJ788174	PREDICTED: proteinase inhibitor type-2 P303.51-like [Solanum tuberosum]	XP_006362670	99	400004547	chr03:50056090..50056950
PMEI	PI1261	Omega	KJ788175	invertase inhibitor [Solanum tuberosum] >gi|385202780|gb|AFI47462.1| invertase inhibitor [Solanum tuberosum]	AFI47461	100	400004617	chr12:59963540..59965500
PMEI	PI5710	Melba	KJ788176	PREDICTED: cell wall / vacuolar inhibitor of fructosidase 1-like [Solanum tuberosum]	XP_006349846	97	400004616	chr12:59956850..59957600
PMEI	PI1891	Lady Claire	KJ788177	PREDICTED: 21 kDa protein-like [Solanum tuberosum]	XP_006362116	100	400010809	chr03:40102020..40102870
PMEI	PI3213	Solara	KJ788178	PREDICTED: 21 kDa protein-like [Solanum tuberosum]	XP_006362116	93	400010809	chr03:40102020..40102870
PMEI	PI3699	Lady Claire	KJ788179	PREDICTED: 21 kDa protein-like [Solanum tuberosum]	XP_006362116	92	400010809	chr03:40102020..40102870
PMEI	PI4329	Melba	KJ788180	PREDICTED: 21 kDa protein-like [Solanum tuberosum]	XP_006362116	95	400010809	chr03:40102020..40102870
PMEI	PI6230	Melba	KJ788181	PREDICTED: 21 kDa protein-like [Solanum tuberosum]	XP_006362116	95	400010809	chr03:40102020..40102870
PMEI	PI7531	Melba	KJ788182	PREDICTED: 21 kDa protein-like [Solanum tuberosum]	XP_006362116	95	400010809	chr03:40102020..40102870
PMEI	PI5369	Marabel	KJ788183	PREDICTED: 21 kDa protein-like [Solanum tuberosum]	XP_006362116	95	400010809	chr03:40102020..40102870
put. PPA 2A inhibitor	PI2485	Breeding Clone 18	KJ788184	PREDICTED: NAP1-related protein 2-like [Solanum tuberosum]	XP_006354785	99	400033079	chr06:51719700..51725000
put. PPA 2A inhibitor	PI4251	Marabel	KJ788185	PREDICTED: protein SET-like [Solanum lycopersicum]	XP_004236008	82	400033079	chr06:51719700..51725000
put. PPA 2A inhibitor	PI5176	Eurobeta	KJ788186	PREDICTED: NAP1-related protein 2-like [Solanum tuberosum]	XP_006357114	100	400006933	chr02:25893300..25900900
RNase E inhibitor	PI1479	Eurobeta	KJ788187	PREDICTED: regulator of ribonuclease-like protein 2-like [Solanum lycopersicum]	XP_004236914	99	400029499	chr04:3105800..3110200
RNase E inhibitor	PI2940	Eurobeta	KJ788188	PREDICTED: regulator of ribonuclease-like protein 2-like [Solanum lycopersicum]	XP_004236914	100	400029499	chr04:3105800..3110200
RNase E inhibitor	PI3850	Breeding Clone 18	KJ788189	PREDICTED: regulator of ribonuclease-like protein 2-like [Solanum lycopersicum]	XP_004236914	100	400029499	chr04:3105800..3110200
RNase E inhibitor	PI8011	Solara	KJ788190	PREDICTED: regulator of ribonuclease-like protein 2-like [Solanum lycopersicum]	XP_004236914	100	400029499	chr04:3105800..3110200
functionally analysed inhibitors							a Multiple matching loci are ordered according to decreasing similarity scores
Inhibitors that could not be expressed in P. pastoris
